# Supplementary material for: Geographic origin and evolutionary history of China’s two predominant HIV-1 circulating recombinant forms, CRF07_BC and CRF08_BC
Source: Sci Rep. 2016 Jan 14;6:19279. doi: 10.1038/srep19279 (PMC4725877; doi:10.1038/srep19279)
Supplement: Supplementary Dataset 1 [file srep19279-s2.zip]

Archive with 1 entries (1 files):
- BCfull03.6541-7348.kml
