# Supplementary material for: Geographic origin and evolutionary history of China’s two predominant HIV-1 circulating recombinant forms, CRF07_BC and CRF08_BC
Source: Sci Rep. 2016 Jan 14;6:19279. doi: 10.1038/srep19279 (PMC4725877; doi:10.1038/srep19279)
Supplement: Supplementary Dataset 1 [file srep19279-s2.zip › BCfull03.6541-7348.kml]

<?xml version="1.0" encoding="UTF-8"?>
<kml xmlns="http://www.opengis.net/kml/2.2">
	<Document>
		<Style id="branch_style1">
			<LineStyle>
				<color>ff2703cb</color>
				<width>4.0</width>
			</LineStyle>
		</Style>
		<Style id="branch_style1">
			<LineStyle>
				<color>ff2703cb</color>
				<width>4.0</width>
			</LineStyle>
		</Style>
		<Style id="branch_style1">
			<LineStyle>
				<color>ff2703cb</color>
				<width>4.0</width>
			</LineStyle>
		</Style>
		<Style id="branch_style1">
			<LineStyle>
				<color>ff2703cb</color>
				<width>4.0</width>
			</LineStyle>
		</Style>
		<Style id="branch_style1">
			<LineStyle>
				<color>ff2703cb</color>
				<width>4.0</width>
			</LineStyle>
		</Style>
		<Style id="branch_style1">
			<LineStyle>
				<color>ff2703cb</color>
				<width>4.0</width>
			</LineStyle>
		</Style>
		<Style id="branch_style1">
			<LineStyle>
				<color>ff2703cb</color>
				<width>4.0</width>
			</LineStyle>
		</Style>
		<Style id="branch_style1">
			<LineStyle>
				<color>ff2703cb</color>
				<width>4.0</width>
			</LineStyle>
		</Style>
		<Style id="branch_style1">
			<LineStyle>
				<color>ff2703cb</color>
				<width>4.0</width>
			</LineStyle>
		</Style>
		<Style id="branch_style1">
			<LineStyle>
				<color>ff2703cb</color>
				<width>4.0</width>
			</LineStyle>
		</Style>
		<Style id="branch_style1">
			<LineStyle>
				<color>ff2703cb</color>
				<width>4.0</width>
			</LineStyle>
		</Style>
		<Style id="branch_style1">
			<LineStyle>
				<color>ff2703cb</color>
				<width>4.0</width>
			</LineStyle>
		</Style>
		<Style id="branch_style1">
			<LineStyle>
				<color>ff2703cb</color>
				<width>4.0</width>
			</LineStyle>
		</Style>
		<Style id="branch_style1">
			<LineStyle>
				<color>ff2703cb</color>
				<width>4.0</width>
			</LineStyle>
		</Style>
		<Style id="branch_style1">
			<LineStyle>
				<color>ff2703cb</color>
				<width>4.0</width>
			</LineStyle>
		</Style>
		<Style id="branch_style1">
			<LineStyle>
				<color>ff2703cb</color>
				<width>4.0</width>
			</LineStyle>
		</Style>
		<Style id="branch_style1">
			<LineStyle>
				<color>ff2703cb</color>
				<width>4.0</width>
			</LineStyle>
		</Style>
		<Style id="branch_style1">
			<LineStyle>
				<color>ff2703cb</color>
				<width>4.0</width>
			</LineStyle>
		</Style>
		<Style id="branch_style1">
			<LineStyle>
				<color>ff2703cb</color>
				<width>4.0</width>
			</LineStyle>
		</Style>
		<Style id="branch_style1">
			<LineStyle>
				<color>ff2703cb</color>
				<width>4.0</width>
			</LineStyle>
		</Style>
		<Style id="branch_style1">
			<LineStyle>
				<color>ff2703cb</color>
				<width>4.0</width>
			</LineStyle>
		</Style>
		<Style id="branch_style1">
			<LineStyle>
				<color>ff2703cb</color>
				<width>4.0</width>
			</LineStyle>
		</Style>
		<Style id="branch_style1">
			<LineStyle>
				<color>ff2703cb</color>
				<width>4.0</width>
			</LineStyle>
		</Style>
		<Style id="branch_style1">
			<LineStyle>
				<color>ff2703cb</color>
				<width>4.0</width>
			</LineStyle>
		</Style>
		<Style id="branch_style1">
			<LineStyle>
				<color>ff2703cb</color>
				<width>4.0</width>
			</LineStyle>
		</Style>
		<Style id="branch_style1">
			<LineStyle>
				<color>ff2703cb</color>
				<width>4.0</width>
			</LineStyle>
		</Style>
		<Style id="branch_style1">
			<LineStyle>
				<color>ff2703cb</color>
				<width>4.0</width>
			</LineStyle>
		</Style>
		<Style id="branch_style1">
			<LineStyle>
				<color>ff2703cb</color>
				<width>4.0</width>
			</LineStyle>
		</Style>
		<Style id="branch_style1">
			<LineStyle>
				<color>ff2703cb</color>
				<width>4.0</width>
			</LineStyle>
		</Style>
		<Style id="branch_style1">
			<LineStyle>
				<color>ff2703cb</color>
				<width>4.0</width>
			</LineStyle>
		</Style>
		<Style id="branch_style1">
			<LineStyle>
				<color>ff2703cb</color>
				<width>4.0</width>
			</LineStyle>
		</Style>
		<Style id="branch_style1">
			<LineStyle>
				<color>ff2703cb</color>
				<width>4.0</width>
			</LineStyle>
		</Style>
		<Style id="branch_style1">
			<LineStyle>
				<color>ff2703cb</color>
				<width>4.0</width>
			</LineStyle>
		</Style>
		<Style id="branch_style1">
			<LineStyle>
				<color>ff2703cb</color>
				<width>4.0</width>
			</LineStyle>
		</Style>
		<Style id="branch_style1">
			<LineStyle>
				<color>ff2703cb</color>
				<width>4.0</width>
			</LineStyle>
		</Style>
		<Style id="branch_style1">
			<LineStyle>
				<color>ff2703cb</color>
				<width>4.0</width>
			</LineStyle>
		</Style>
		<Style id="branch_style1">
			<LineStyle>
				<color>ff2703cb</color>
				<width>4.0</width>
			</LineStyle>
		</Style>
		<Style id="branch_style1">
			<LineStyle>
				<color>ff2703cb</color>
				<width>4.0</width>
			</LineStyle>
		</Style>
		<Style id="branch_style1">
			<LineStyle>
				<color>ff2703cb</color>
				<width>4.0</width>
			</LineStyle>
		</Style>
		<Style id="branch_style1">
			<LineStyle>
				<color>ff2703cb</color>
				<width>4.0</width>
			</LineStyle>
		</Style>
		<Style id="branch_style1">
			<LineStyle>
				<color>ff2703cb</color>
				<width>4.0</width>
			</LineStyle>
		</Style>
		<Style id="branch_style1">
			<LineStyle>
				<color>ff2703cb</color>
				<width>4.0</width>
			</LineStyle>
		</Style>
		<Style id="branch_style1">
			<LineStyle>
				<color>ff2703cb</color>
				<width>4.0</width>
			</LineStyle>
		</Style>
		<Style id="branch_style1">
			<LineStyle>
				<color>ff2703cb</color>
				<width>4.0</width>
			</LineStyle>
		</Style>
		<Style id="branch_style1">
			<LineStyle>
				<color>ff2703cb</color>
				<width>4.0</width>
			</LineStyle>
		</Style>
		<Style id="branch_style1">
			<LineStyle>
				<color>ff2703cb</color>
				<width>4.0</width>
			</LineStyle>
		</Style>
		<Style id="branch_style1">
			<LineStyle>
				<color>ff2703cb</color>
				<width>4.0</width>
			</LineStyle>
		</Style>
		<Style id="branch_style1">
			<LineStyle>
				<color>ff2703cb</color>
				<width>4.0</width>
			</LineStyle>
		</Style>
		<Style id="branch_style1">
			<LineStyle>
				<color>ff2703cb</color>
				<width>4.0</width>
			</LineStyle>
		</Style>
		<Style id="branch_style1">
			<LineStyle>
				<color>ff2703cb</color>
				<width>4.0</width>
			</LineStyle>
		</Style>
		<Style id="branch_style1">
			<LineStyle>
				<color>ff2703cb</color>
				<width>4.0</width>
			</LineStyle>
		</Style>
		<Style id="branch_style1">
			<LineStyle>
				<color>ff2703cb</color>
				<width>4.0</width>
			</LineStyle>
		</Style>
		<Style id="branch_style1">
			<LineStyle>
				<color>ff2703cb</color>
				<width>4.0</width>
			</LineStyle>
		</Style>
		<Style id="branch_style1">
			<LineStyle>
				<color>ff2703cb</color>
				<width>4.0</width>
			</LineStyle>
		</Style>
		<Style id="branch_style1">
			<LineStyle>
				<color>ff2703cb</color>
				<width>4.0</width>
			</LineStyle>
		</Style>
		<Style id="branch_style1">
			<LineStyle>
				<color>ff2703cb</color>
				<width>4.0</width>
			</LineStyle>
		</Style>
		<Style id="branch_style1">
			<LineStyle>
				<color>ff2703cb</color>
				<width>4.0</width>
			</LineStyle>
		</Style>
		<Style id="branch_style1">
			<LineStyle>
				<color>ff2703cb</color>
				<width>4.0</width>
			</LineStyle>
		</Style>
		<Style id="branch_style1">
			<LineStyle>
				<color>ff2703cb</color>
				<width>4.0</width>
			</LineStyle>
		</Style>
		<Style id="branch_style1">
			<LineStyle>
				<color>ff2703cb</color>
				<width>4.0</width>
			</LineStyle>
		</Style>
		<Style id="branch_style1">
			<LineStyle>
				<color>ff2703cb</color>
				<width>4.0</width>
			</LineStyle>
		</Style>
		<Style id="branch_style1">
			<LineStyle>
				<color>ff2703cb</color>
				<width>4.0</width>
			</LineStyle>
		</Style>
		<Style id="branch_style1">
			<LineStyle>
				<color>ff2703cb</color>
				<width>4.0</width>
			</LineStyle>
		</Style>
		<Style id="branch_style1">
			<LineStyle>
				<color>ff2703cb</color>
				<width>4.0</width>
			</LineStyle>
		</Style>
		<Style id="branch_style1">
			<LineStyle>
				<color>ff2703cb</color>
				<width>4.0</width>
			</LineStyle>
		</Style>
		<Style id="branch_style1">
			<LineStyle>
				<color>ff2703cb</color>
				<width>4.0</width>
			</LineStyle>
		</Style>
		<Style id="branch_style1">
			<LineStyle>
				<color>ff2703cb</color>
				<width>4.0</width>
			</LineStyle>
		</Style>
		<Style id="branch_style1">
			<LineStyle>
				<color>ff2703cb</color>
				<width>4.0</width>
			</LineStyle>
		</Style>
		<Style id="branch_style1">
			<LineStyle>
				<color>ff2703cb</color>
				<width>4.0</width>
			</LineStyle>
		</Style>
		<Style id="branch_style1">
			<LineStyle>
				<color>ff2703cb</color>
				<width>4.0</width>
			</LineStyle>
		</Style>
		<Style id="branch_style1">
			<LineStyle>
				<color>ff2703cb</color>
				<width>4.0</width>
			</LineStyle>
		</Style>
		<Style id="branch_style1">
			<LineStyle>
				<color>ff2703cb</color>
				<width>4.0</width>
			</LineStyle>
		</Style>
		<Style id="branch_style1">
			<LineStyle>
				<color>ff2703cb</color>
				<width>4.0</width>
			</LineStyle>
		</Style>
		<Style id="branch_style1">
			<LineStyle>
				<color>ff2703cb</color>
				<width>4.0</width>
			</LineStyle>
		</Style>
		<Style id="branch_style1">
			<LineStyle>
				<color>ff2703cb</color>
				<width>4.0</width>
			</LineStyle>
		</Style>
		<Style id="branch_style1">
			<LineStyle>
				<color>ff2703cb</color>
				<width>4.0</width>
			</LineStyle>
		</Style>
		<Style id="branch_style1">
			<LineStyle>
				<color>ff2703cb</color>
				<width>4.0</width>
			</LineStyle>
		</Style>
		<Style id="branch_style1">
			<LineStyle>
				<color>ff2703cb</color>
				<width>4.0</width>
			</LineStyle>
		</Style>
		<Style id="branch_style1">
			<LineStyle>
				<color>ff2703cb</color>
				<width>4.0</width>
			</LineStyle>
		</Style>
		<Style id="branch_style1">
			<LineStyle>
				<color>ff2703cb</color>
				<width>4.0</width>
			</LineStyle>
		</Style>
		<Style id="branch_style1">
			<LineStyle>
				<color>ff2703cb</color>
				<width>4.0</width>
			</LineStyle>
		</Style>
		<Style id="branch_style1">
			<LineStyle>
				<color>ff2703cb</color>
				<width>4.0</width>
			</LineStyle>
		</Style>
		<Style id="branch_style1">
			<LineStyle>
				<color>ff2703cb</color>
				<width>4.0</width>
			</LineStyle>
		</Style>
		<Style id="branch_style1">
			<LineStyle>
				<color>ff2703cb</color>
				<width>4.0</width>
			</LineStyle>
		</Style>
		<Style id="branch_style1">
			<LineStyle>
				<color>ff2703cb</color>
				<width>4.0</width>
			</LineStyle>
		</Style>
		<Style id="branch_style1">
			<LineStyle>
				<color>ff2703cb</color>
				<width>4.0</width>
			</LineStyle>
		</Style>
		<Style id="branch_style1">
			<LineStyle>
				<color>ff2703cb</color>
				<width>4.0</width>
			</LineStyle>
		</Style>
		<Style id="branch_style1">
			<LineStyle>
				<color>ff2703cb</color>
				<width>4.0</width>
			</LineStyle>
		</Style>
		<Style id="branch_style1">
			<LineStyle>
				<color>ff2703cb</color>
				<width>4.0</width>
			</LineStyle>
		</Style>
		<Style id="branch_style1">
			<LineStyle>
				<color>ff2703cb</color>
				<width>4.0</width>
			</LineStyle>
		</Style>
		<Style id="branch_style1">
			<LineStyle>
				<color>ff2703cb</color>
				<width>4.0</width>
			</LineStyle>
		</Style>
		<Style id="branch_style1">
			<LineStyle>
				<color>ff2703cb</color>
				<width>4.0</width>
			</LineStyle>
		</Style>
		<Style id="branch_style1">
			<LineStyle>
				<color>ff2703cb</color>
				<width>4.0</width>
			</LineStyle>
		</Style>
		<Style id="branch_style1">
			<LineStyle>
				<color>ff2703cb</color>
				<width>4.0</width>
			</LineStyle>
		</Style>
		<Style id="branch_style1">
			<LineStyle>
				<color>ff2703cb</color>
				<width>4.0</width>
			</LineStyle>
		</Style>
		<Style id="branch_style1">
			<LineStyle>
				<color>ff2703cb</color>
				<width>4.0</width>
			</LineStyle>
		</Style>
		<Style id="branch_style1">
			<LineStyle>
				<color>ff2703cb</color>
				<width>4.0</width>
			</LineStyle>
		</Style>
		<Style id="branch_style1">
			<LineStyle>
				<color>ff2703cb</color>
				<width>4.0</width>
			</LineStyle>
		</Style>
		<Style id="branch_style1">
			<LineStyle>
				<color>ff2703cb</color>
				<width>4.0</width>
			</LineStyle>
		</Style>
		<Style id="branch_style1">
			<LineStyle>
				<color>ff2703cb</color>
				<width>4.0</width>
			</LineStyle>
		</Style>
		<Style id="branch_style2">
			<LineStyle>
				<color>ff06001e</color>
				<width>4.0</width>
			</LineStyle>
		</Style>
		<Style id="branch_style2">
			<LineStyle>
				<color>ff06001e</color>
				<width>4.0</width>
			</LineStyle>
		</Style>
		<Style id="branch_style2">
			<LineStyle>
				<color>ff06001e</color>
				<width>4.0</width>
			</LineStyle>
		</Style>
		<Style id="branch_style2">
			<LineStyle>
				<color>ff06001e</color>
				<width>4.0</width>
			</LineStyle>
		</Style>
		<Style id="branch_style2">
			<LineStyle>
				<color>ff06001e</color>
				<width>4.0</width>
			</LineStyle>
		</Style>
		<Style id="branch_style2">
			<LineStyle>
				<color>ff06001e</color>
				<width>4.0</width>
			</LineStyle>
		</Style>
		<Style id="branch_style2">
			<LineStyle>
				<color>ff06001e</color>
				<width>4.0</width>
			</LineStyle>
		</Style>
		<Style id="branch_style2">
			<LineStyle>
				<color>ff06001e</color>
				<width>4.0</width>
			</LineStyle>
		</Style>
		<Style id="branch_style2">
			<LineStyle>
				<color>ff06001e</color>
				<width>4.0</width>
			</LineStyle>
		</Style>
		<Style id="branch_style2">
			<LineStyle>
				<color>ff06001e</color>
				<width>4.0</width>
			</LineStyle>
		</Style>
		<Style id="branch_style2">
			<LineStyle>
				<color>ff06001e</color>
				<width>4.0</width>
			</LineStyle>
		</Style>
		<Style id="branch_style2">
			<LineStyle>
				<color>ff06001e</color>
				<width>4.0</width>
			</LineStyle>
		</Style>
		<Style id="branch_style2">
			<LineStyle>
				<color>ff06001e</color>
				<width>4.0</width>
			</LineStyle>
		</Style>
		<Style id="branch_style2">
			<LineStyle>
				<color>ff06001e</color>
				<width>4.0</width>
			</LineStyle>
		</Style>
		<Style id="branch_style2">
			<LineStyle>
				<color>ff06001e</color>
				<width>4.0</width>
			</LineStyle>
		</Style>
		<Style id="branch_style2">
			<LineStyle>
				<color>ff06001e</color>
				<width>4.0</width>
			</LineStyle>
		</Style>
		<Style id="branch_style2">
			<LineStyle>
				<color>ff06001e</color>
				<width>4.0</width>
			</LineStyle>
		</Style>
		<Style id="branch_style2">
			<LineStyle>
				<color>ff06001e</color>
				<width>4.0</width>
			</LineStyle>
		</Style>
		<Style id="branch_style2">
			<LineStyle>
				<color>ff06001e</color>
				<width>4.0</width>
			</LineStyle>
		</Style>
		<Style id="branch_style2">
			<LineStyle>
				<color>ff06001e</color>
				<width>4.0</width>
			</LineStyle>
		</Style>
		<Style id="branch_style2">
			<LineStyle>
				<color>ff06001e</color>
				<width>4.0</width>
			</LineStyle>
		</Style>
		<Style id="branch_style2">
			<LineStyle>
				<color>ff06001e</color>
				<width>4.0</width>
			</LineStyle>
		</Style>
		<Style id="branch_style2">
			<LineStyle>
				<color>ff06001e</color>
				<width>4.0</width>
			</LineStyle>
		</Style>
		<Style id="branch_style2">
			<LineStyle>
				<color>ff06001e</color>
				<width>4.0</width>
			</LineStyle>
		</Style>
		<Style id="branch_style2">
			<LineStyle>
				<color>ff06001e</color>
				<width>4.0</width>
			</LineStyle>
		</Style>
		<Style id="branch_style2">
			<LineStyle>
				<color>ff06001e</color>
				<width>4.0</width>
			</LineStyle>
		</Style>
		<Style id="branch_style2">
			<LineStyle>
				<color>ff06001e</color>
				<width>4.0</width>
			</LineStyle>
		</Style>
		<Style id="branch_style2">
			<LineStyle>
				<color>ff06001e</color>
				<width>4.0</width>
			</LineStyle>
		</Style>
		<Style id="branch_style2">
			<LineStyle>
				<color>ff06001e</color>
				<width>4.0</width>
			</LineStyle>
		</Style>
		<Style id="branch_style2">
			<LineStyle>
				<color>ff06001e</color>
				<width>4.0</width>
			</LineStyle>
		</Style>
		<Style id="branch_style2">
			<LineStyle>
				<color>ff06001e</color>
				<width>4.0</width>
			</LineStyle>
		</Style>
		<Style id="branch_style2">
			<LineStyle>
				<color>ff06001e</color>
				<width>4.0</width>
			</LineStyle>
		</Style>
		<Style id="branch_style2">
			<LineStyle>
				<color>ff06001e</color>
				<width>4.0</width>
			</LineStyle>
		</Style>
		<Style id="branch_style2">
			<LineStyle>
				<color>ff06001e</color>
				<width>4.0</width>
			</LineStyle>
		</Style>
		<Style id="branch_style2">
			<LineStyle>
				<color>ff06001e</color>
				<width>4.0</width>
			</LineStyle>
		</Style>
		<Style id="branch_style2">
			<LineStyle>
				<color>ff06001e</color>
				<width>4.0</width>
			</LineStyle>
		</Style>
		<Style id="branch_style2">
			<LineStyle>
				<color>ff06001e</color>
				<width>4.0</width>
			</LineStyle>
		</Style>
		<Style id="branch_style2">
			<LineStyle>
				<color>ff06001e</color>
				<width>4.0</width>
			</LineStyle>
		</Style>
		<Style id="branch_style2">
			<LineStyle>
				<color>ff06001e</color>
				<width>4.0</width>
			</LineStyle>
		</Style>
		<Style id="branch_style2">
			<LineStyle>
				<color>ff06001e</color>
				<width>4.0</width>
			</LineStyle>
		</Style>
		<Style id="branch_style2">
			<LineStyle>
				<color>ff06001e</color>
				<width>4.0</width>
			</LineStyle>
		</Style>
		<Style id="branch_style2">
			<LineStyle>
				<color>ff06001e</color>
				<width>4.0</width>
			</LineStyle>
		</Style>
		<Style id="branch_style2">
			<LineStyle>
				<color>ff06001e</color>
				<width>4.0</width>
			</LineStyle>
		</Style>
		<Style id="branch_style2">
			<LineStyle>
				<color>ff06001e</color>
				<width>4.0</width>
			</LineStyle>
		</Style>
		<Style id="branch_style2">
			<LineStyle>
				<color>ff06001e</color>
				<width>4.0</width>
			</LineStyle>
		</Style>
		<Style id="branch_style2">
			<LineStyle>
				<color>ff06001e</color>
				<width>4.0</width>
			</LineStyle>
		</Style>
		<Style id="branch_style2">
			<LineStyle>
				<color>ff06001e</color>
				<width>4.0</width>
			</LineStyle>
		</Style>
		<Style id="branch_style2">
			<LineStyle>
				<color>ff06001e</color>
				<width>4.0</width>
			</LineStyle>
		</Style>
		<Style id="branch_style2">
			<LineStyle>
				<color>ff06001e</color>
				<width>4.0</width>
			</LineStyle>
		</Style>
		<Style id="branch_style2">
			<LineStyle>
				<color>ff06001e</color>
				<width>4.0</width>
			</LineStyle>
		</Style>
		<Style id="branch_style2">
			<LineStyle>
				<color>ff06001e</color>
				<width>4.0</width>
			</LineStyle>
		</Style>
		<Style id="branch_style2">
			<LineStyle>
				<color>ff06001e</color>
				<width>4.0</width>
			</LineStyle>
		</Style>
		<Style id="branch_style2">
			<LineStyle>
				<color>ff06001e</color>
				<width>4.0</width>
			</LineStyle>
		</Style>
		<Style id="branch_style2">
			<LineStyle>
				<color>ff06001e</color>
				<width>4.0</width>
			</LineStyle>
		</Style>
		<Style id="branch_style2">
			<LineStyle>
				<color>ff06001e</color>
				<width>4.0</width>
			</LineStyle>
		</Style>
		<Style id="branch_style2">
			<LineStyle>
				<color>ff06001e</color>
				<width>4.0</width>
			</LineStyle>
		</Style>
		<Style id="branch_style2">
			<LineStyle>
				<color>ff06001e</color>
				<width>4.0</width>
			</LineStyle>
		</Style>
		<Style id="branch_style2">
			<LineStyle>
				<color>ff06001e</color>
				<width>4.0</width>
			</LineStyle>
		</Style>
		<Style id="branch_style2">
			<LineStyle>
				<color>ff06001e</color>
				<width>4.0</width>
			</LineStyle>
		</Style>
		<Style id="branch_style2">
			<LineStyle>
				<color>ff06001e</color>
				<width>4.0</width>
			</LineStyle>
		</Style>
		<Style id="branch_style2">
			<LineStyle>
				<color>ff06001e</color>
				<width>4.0</width>
			</LineStyle>
		</Style>
		<Style id="branch_style2">
			<LineStyle>
				<color>ff06001e</color>
				<width>4.0</width>
			</LineStyle>
		</Style>
		<Style id="branch_style2">
			<LineStyle>
				<color>ff06001e</color>
				<width>4.0</width>
			</LineStyle>
		</Style>
		<Style id="branch_style2">
			<LineStyle>
				<color>ff06001e</color>
				<width>4.0</width>
			</LineStyle>
		</Style>
		<Style id="branch_style2">
			<LineStyle>
				<color>ff06001e</color>
				<width>4.0</width>
			</LineStyle>
		</Style>
		<Style id="branch_style2">
			<LineStyle>
				<color>ff06001e</color>
				<width>4.0</width>
			</LineStyle>
		</Style>
		<Style id="branch_style2">
			<LineStyle>
				<color>ff06001e</color>
				<width>4.0</width>
			</LineStyle>
		</Style>
		<Style id="branch_style2">
			<LineStyle>
				<color>ff06001e</color>
				<width>4.0</width>
			</LineStyle>
		</Style>
		<Style id="branch_style2">
			<LineStyle>
				<color>ff06001e</color>
				<width>4.0</width>
			</LineStyle>
		</Style>
		<Style id="branch_style2">
			<LineStyle>
				<color>ff06001e</color>
				<width>4.0</width>
			</LineStyle>
		</Style>
		<Style id="branch_style2">
			<LineStyle>
				<color>ff06001e</color>
				<width>4.0</width>
			</LineStyle>
		</Style>
		<Style id="branch_style2">
			<LineStyle>
				<color>ff06001e</color>
				<width>4.0</width>
			</LineStyle>
		</Style>
		<Style id="branch_style2">
			<LineStyle>
				<color>ff06001e</color>
				<width>4.0</width>
			</LineStyle>
		</Style>
		<Style id="branch_style2">
			<LineStyle>
				<color>ff06001e</color>
				<width>4.0</width>
			</LineStyle>
		</Style>
		<Style id="branch_style2">
			<LineStyle>
				<color>ff06001e</color>
				<width>4.0</width>
			</LineStyle>
		</Style>
		<Style id="branch_style2">
			<LineStyle>
				<color>ff06001e</color>
				<width>4.0</width>
			</LineStyle>
		</Style>
		<Style id="branch_style2">
			<LineStyle>
				<color>ff06001e</color>
				<width>4.0</width>
			</LineStyle>
		</Style>
		<Style id="branch_style2">
			<LineStyle>
				<color>ff06001e</color>
				<width>4.0</width>
			</LineStyle>
		</Style>
		<Style id="branch_style2">
			<LineStyle>
				<color>ff06001e</color>
				<width>4.0</width>
			</LineStyle>
		</Style>
		<Style id="branch_style2">
			<LineStyle>
				<color>ff06001e</color>
				<width>4.0</width>
			</LineStyle>
		</Style>
		<Style id="branch_style2">
			<LineStyle>
				<color>ff06001e</color>
				<width>4.0</width>
			</LineStyle>
		</Style>
		<Style id="branch_style2">
			<LineStyle>
				<color>ff06001e</color>
				<width>4.0</width>
			</LineStyle>
		</Style>
		<Style id="branch_style2">
			<LineStyle>
				<color>ff06001e</color>
				<width>4.0</width>
			</LineStyle>
		</Style>
		<Style id="branch_style2">
			<LineStyle>
				<color>ff06001e</color>
				<width>4.0</width>
			</LineStyle>
		</Style>
		<Style id="branch_style2">
			<LineStyle>
				<color>ff06001e</color>
				<width>4.0</width>
			</LineStyle>
		</Style>
		<Style id="branch_style2">
			<LineStyle>
				<color>ff06001e</color>
				<width>4.0</width>
			</LineStyle>
		</Style>
		<Style id="branch_style2">
			<LineStyle>
				<color>ff06001e</color>
				<width>4.0</width>
			</LineStyle>
		</Style>
		<Style id="branch_style2">
			<LineStyle>
				<color>ff06001e</color>
				<width>4.0</width>
			</LineStyle>
		</Style>
		<Style id="branch_style2">
			<LineStyle>
				<color>ff06001e</color>
				<width>4.0</width>
			</LineStyle>
		</Style>
		<Style id="branch_style2">
			<LineStyle>
				<color>ff06001e</color>
				<width>4.0</width>
			</LineStyle>
		</Style>
		<Style id="branch_style2">
			<LineStyle>
				<color>ff06001e</color>
				<width>4.0</width>
			</LineStyle>
		</Style>
		<Style id="branch_style2">
			<LineStyle>
				<color>ff06001e</color>
				<width>4.0</width>
			</LineStyle>
		</Style>
		<Style id="branch_style2">
			<LineStyle>
				<color>ff06001e</color>
				<width>4.0</width>
			</LineStyle>
		</Style>
		<Style id="branch_style2">
			<LineStyle>
				<color>ff06001e</color>
				<width>4.0</width>
			</LineStyle>
		</Style>
		<Style id="branch_style2">
			<LineStyle>
				<color>ff06001e</color>
				<width>4.0</width>
			</LineStyle>
		</Style>
		<Style id="branch_style2">
			<LineStyle>
				<color>ff06001e</color>
				<width>4.0</width>
			</LineStyle>
		</Style>
		<Style id="branch_style2">
			<LineStyle>
				<color>ff06001e</color>
				<width>4.0</width>
			</LineStyle>
		</Style>
		<Style id="branch_style2">
			<LineStyle>
				<color>ff06001e</color>
				<width>4.0</width>
			</LineStyle>
		</Style>
		<Style id="branch_style2">
			<LineStyle>
				<color>ff06001e</color>
				<width>4.0</width>
			</LineStyle>
		</Style>
		<Style id="branch_style2">
			<LineStyle>
				<color>ff06001e</color>
				<width>4.0</width>
			</LineStyle>
		</Style>
		<Style id="branch_style3">
			<LineStyle>
				<color>ff0b013b</color>
				<width>4.0</width>
			</LineStyle>
		</Style>
		<Style id="branch_style3">
			<LineStyle>
				<color>ff0b013b</color>
				<width>4.0</width>
			</LineStyle>
		</Style>
		<Style id="branch_style3">
			<LineStyle>
				<color>ff0b013b</color>
				<width>4.0</width>
			</LineStyle>
		</Style>
		<Style id="branch_style3">
			<LineStyle>
				<color>ff0b013b</color>
				<width>4.0</width>
			</LineStyle>
		</Style>
		<Style id="branch_style3">
			<LineStyle>
				<color>ff0b013b</color>
				<width>4.0</width>
			</LineStyle>
		</Style>
		<Style id="branch_style3">
			<LineStyle>
				<color>ff0b013b</color>
				<width>4.0</width>
			</LineStyle>
		</Style>
		<Style id="branch_style3">
			<LineStyle>
				<color>ff0b013b</color>
				<width>4.0</width>
			</LineStyle>
		</Style>
		<Style id="branch_style3">
			<LineStyle>
				<color>ff0b013b</color>
				<width>4.0</width>
			</LineStyle>
		</Style>
		<Style id="branch_style3">
			<LineStyle>
				<color>ff0b013b</color>
				<width>4.0</width>
			</LineStyle>
		</Style>
		<Style id="branch_style3">
			<LineStyle>
				<color>ff0b013b</color>
				<width>4.0</width>
			</LineStyle>
		</Style>
		<Style id="branch_style3">
			<LineStyle>
				<color>ff0b013b</color>
				<width>4.0</width>
			</LineStyle>
		</Style>
		<Style id="branch_style3">
			<LineStyle>
				<color>ff0b013b</color>
				<width>4.0</width>
			</LineStyle>
		</Style>
		<Style id="branch_style3">
			<LineStyle>
				<color>ff0b013b</color>
				<width>4.0</width>
			</LineStyle>
		</Style>
		<Style id="branch_style3">
			<LineStyle>
				<color>ff0b013b</color>
				<width>4.0</width>
			</LineStyle>
		</Style>
		<Style id="branch_style3">
			<LineStyle>
				<color>ff0b013b</color>
				<width>4.0</width>
			</LineStyle>
		</Style>
		<Style id="branch_style3">
			<LineStyle>
				<color>ff0b013b</color>
				<width>4.0</width>
			</LineStyle>
		</Style>
		<Style id="branch_style3">
			<LineStyle>
				<color>ff0b013b</color>
				<width>4.0</width>
			</LineStyle>
		</Style>
		<Style id="branch_style3">
			<LineStyle>
				<color>ff0b013b</color>
				<width>4.0</width>
			</LineStyle>
		</Style>
		<Style id="branch_style3">
			<LineStyle>
				<color>ff0b013b</color>
				<width>4.0</width>
			</LineStyle>
		</Style>
		<Style id="branch_style3">
			<LineStyle>
				<color>ff0b013b</color>
				<width>4.0</width>
			</LineStyle>
		</Style>
		<Style id="branch_style3">
			<LineStyle>
				<color>ff0b013b</color>
				<width>4.0</width>
			</LineStyle>
		</Style>
		<Style id="branch_style3">
			<LineStyle>
				<color>ff0b013b</color>
				<width>4.0</width>
			</LineStyle>
		</Style>
		<Style id="branch_style3">
			<LineStyle>
				<color>ff0b013b</color>
				<width>4.0</width>
			</LineStyle>
		</Style>
		<Style id="branch_style3">
			<LineStyle>
				<color>ff0b013b</color>
				<width>4.0</width>
			</LineStyle>
		</Style>
		<Style id="branch_style3">
			<LineStyle>
				<color>ff0b013b</color>
				<width>4.0</width>
			</LineStyle>
		</Style>
		<Style id="branch_style3">
			<LineStyle>
				<color>ff0b013b</color>
				<width>4.0</width>
			</LineStyle>
		</Style>
		<Style id="branch_style3">
			<LineStyle>
				<color>ff0b013b</color>
				<width>4.0</width>
			</LineStyle>
		</Style>
		<Style id="branch_style3">
			<LineStyle>
				<color>ff0b013b</color>
				<width>4.0</width>
			</LineStyle>
		</Style>
		<Style id="branch_style3">
			<LineStyle>
				<color>ff0b013b</color>
				<width>4.0</width>
			</LineStyle>
		</Style>
		<Style id="branch_style3">
			<LineStyle>
				<color>ff0b013b</color>
				<width>4.0</width>
			</LineStyle>
		</Style>
		<Style id="branch_style3">
			<LineStyle>
				<color>ff0b013b</color>
				<width>4.0</width>
			</LineStyle>
		</Style>
		<Style id="branch_style3">
			<LineStyle>
				<color>ff0b013b</color>
				<width>4.0</width>
			</LineStyle>
		</Style>
		<Style id="branch_style3">
			<LineStyle>
				<color>ff0b013b</color>
				<width>4.0</width>
			</LineStyle>
		</Style>
		<Style id="branch_style3">
			<LineStyle>
				<color>ff0b013b</color>
				<width>4.0</width>
			</LineStyle>
		</Style>
		<Style id="branch_style3">
			<LineStyle>
				<color>ff0b013b</color>
				<width>4.0</width>
			</LineStyle>
		</Style>
		<Style id="branch_style3">
			<LineStyle>
				<color>ff0b013b</color>
				<width>4.0</width>
			</LineStyle>
		</Style>
		<Style id="branch_style3">
			<LineStyle>
				<color>ff0b013b</color>
				<width>4.0</width>
			</LineStyle>
		</Style>
		<Style id="branch_style3">
			<LineStyle>
				<color>ff0b013b</color>
				<width>4.0</width>
			</LineStyle>
		</Style>
		<Style id="branch_style3">
			<LineStyle>
				<color>ff0b013b</color>
				<width>4.0</width>
			</LineStyle>
		</Style>
		<Style id="branch_style3">
			<LineStyle>
				<color>ff0b013b</color>
				<width>4.0</width>
			</LineStyle>
		</Style>
		<Style id="branch_style3">
			<LineStyle>
				<color>ff0b013b</color>
				<width>4.0</width>
			</LineStyle>
		</Style>
		<Style id="branch_style3">
			<LineStyle>
				<color>ff0b013b</color>
				<width>4.0</width>
			</LineStyle>
		</Style>
		<Style id="branch_style3">
			<LineStyle>
				<color>ff0b013b</color>
				<width>4.0</width>
			</LineStyle>
		</Style>
		<Style id="branch_style3">
			<LineStyle>
				<color>ff0b013b</color>
				<width>4.0</width>
			</LineStyle>
		</Style>
		<Style id="branch_style3">
			<LineStyle>
				<color>ff0b013b</color>
				<width>4.0</width>
			</LineStyle>
		</Style>
		<Style id="branch_style3">
			<LineStyle>
				<color>ff0b013b</color>
				<width>4.0</width>
			</LineStyle>
		</Style>
		<Style id="branch_style3">
			<LineStyle>
				<color>ff0b013b</color>
				<width>4.0</width>
			</LineStyle>
		</Style>
		<Style id="branch_style3">
			<LineStyle>
				<color>ff0b013b</color>
				<width>4.0</width>
			</LineStyle>
		</Style>
		<Style id="branch_style3">
			<LineStyle>
				<color>ff0b013b</color>
				<width>4.0</width>
			</LineStyle>
		</Style>
		<Style id="branch_style3">
			<LineStyle>
				<color>ff0b013b</color>
				<width>4.0</width>
			</LineStyle>
		</Style>
		<Style id="branch_style3">
			<LineStyle>
				<color>ff0b013b</color>
				<width>4.0</width>
			</LineStyle>
		</Style>
		<Style id="branch_style3">
			<LineStyle>
				<color>ff0b013b</color>
				<width>4.0</width>
			</LineStyle>
		</Style>
		<Style id="branch_style3">
			<LineStyle>
				<color>ff0b013b</color>
				<width>4.0</width>
			</LineStyle>
		</Style>
		<Style id="branch_style3">
			<LineStyle>
				<color>ff0b013b</color>
				<width>4.0</width>
			</LineStyle>
		</Style>
		<Style id="branch_style3">
			<LineStyle>
				<color>ff0b013b</color>
				<width>4.0</width>
			</LineStyle>
		</Style>
		<Style id="branch_style3">
			<LineStyle>
				<color>ff0b013b</color>
				<width>4.0</width>
			</LineStyle>
		</Style>
		<Style id="branch_style3">
			<LineStyle>
				<color>ff0b013b</color>
				<width>4.0</width>
			</LineStyle>
		</Style>
		<Style id="branch_style3">
			<LineStyle>
				<color>ff0b013b</color>
				<width>4.0</width>
			</LineStyle>
		</Style>
		<Style id="branch_style3">
			<LineStyle>
				<color>ff0b013b</color>
				<width>4.0</width>
			</LineStyle>
		</Style>
		<Style id="branch_style3">
			<LineStyle>
				<color>ff0b013b</color>
				<width>4.0</width>
			</LineStyle>
		</Style>
		<Style id="branch_style3">
			<LineStyle>
				<color>ff0b013b</color>
				<width>4.0</width>
			</LineStyle>
		</Style>
		<Style id="branch_style3">
			<LineStyle>
				<color>ff0b013b</color>
				<width>4.0</width>
			</LineStyle>
		</Style>
		<Style id="branch_style3">
			<LineStyle>
				<color>ff0b013b</color>
				<width>4.0</width>
			</LineStyle>
		</Style>
		<Style id="branch_style3">
			<LineStyle>
				<color>ff0b013b</color>
				<width>4.0</width>
			</LineStyle>
		</Style>
		<Style id="branch_style3">
			<LineStyle>
				<color>ff0b013b</color>
				<width>4.0</width>
			</LineStyle>
		</Style>
		<Style id="branch_style3">
			<LineStyle>
				<color>ff0b013b</color>
				<width>4.0</width>
			</LineStyle>
		</Style>
		<Style id="branch_style3">
			<LineStyle>
				<color>ff0b013b</color>
				<width>4.0</width>
			</LineStyle>
		</Style>
		<Style id="branch_style3">
			<LineStyle>
				<color>ff0b013b</color>
				<width>4.0</width>
			</LineStyle>
		</Style>
		<Style id="branch_style3">
			<LineStyle>
				<color>ff0b013b</color>
				<width>4.0</width>
			</LineStyle>
		</Style>
		<Style id="branch_style3">
			<LineStyle>
				<color>ff0b013b</color>
				<width>4.0</width>
			</LineStyle>
		</Style>
		<Style id="branch_style3">
			<LineStyle>
				<color>ff0b013b</color>
				<width>4.0</width>
			</LineStyle>
		</Style>
		<Style id="branch_style3">
			<LineStyle>
				<color>ff0b013b</color>
				<width>4.0</width>
			</LineStyle>
		</Style>
		<Style id="branch_style3">
			<LineStyle>
				<color>ff0b013b</color>
				<width>4.0</width>
			</LineStyle>
		</Style>
		<Style id="branch_style3">
			<LineStyle>
				<color>ff0b013b</color>
				<width>4.0</width>
			</LineStyle>
		</Style>
		<Style id="branch_style3">
			<LineStyle>
				<color>ff0b013b</color>
				<width>4.0</width>
			</LineStyle>
		</Style>
		<Style id="branch_style3">
			<LineStyle>
				<color>ff0b013b</color>
				<width>4.0</width>
			</LineStyle>
		</Style>
		<Style id="branch_style3">
			<LineStyle>
				<color>ff0b013b</color>
				<width>4.0</width>
			</LineStyle>
		</Style>
		<Style id="branch_style3">
			<LineStyle>
				<color>ff0b013b</color>
				<width>4.0</width>
			</LineStyle>
		</Style>
		<Style id="branch_style3">
			<LineStyle>
				<color>ff0b013b</color>
				<width>4.0</width>
			</LineStyle>
		</Style>
		<Style id="branch_style3">
			<LineStyle>
				<color>ff0b013b</color>
				<width>4.0</width>
			</LineStyle>
		</Style>
		<Style id="branch_style3">
			<LineStyle>
				<color>ff0b013b</color>
				<width>4.0</width>
			</LineStyle>
		</Style>
		<Style id="branch_style3">
			<LineStyle>
				<color>ff0b013b</color>
				<width>4.0</width>
			</LineStyle>
		</Style>
		<Style id="branch_style3">
			<LineStyle>
				<color>ff0b013b</color>
				<width>4.0</width>
			</LineStyle>
		</Style>
		<Style id="branch_style3">
			<LineStyle>
				<color>ff0b013b</color>
				<width>4.0</width>
			</LineStyle>
		</Style>
		<Style id="branch_style3">
			<LineStyle>
				<color>ff0b013b</color>
				<width>4.0</width>
			</LineStyle>
		</Style>
		<Style id="branch_style3">
			<LineStyle>
				<color>ff0b013b</color>
				<width>4.0</width>
			</LineStyle>
		</Style>
		<Style id="branch_style3">
			<LineStyle>
				<color>ff0b013b</color>
				<width>4.0</width>
			</LineStyle>
		</Style>
		<Style id="branch_style3">
			<LineStyle>
				<color>ff0b013b</color>
				<width>4.0</width>
			</LineStyle>
		</Style>
		<Style id="branch_style3">
			<LineStyle>
				<color>ff0b013b</color>
				<width>4.0</width>
			</LineStyle>
		</Style>
		<Style id="branch_style3">
			<LineStyle>
				<color>ff0b013b</color>
				<width>4.0</width>
			</LineStyle>
		</Style>
		<Style id="branch_style3">
			<LineStyle>
				<color>ff0b013b</color>
				<width>4.0</width>
			</LineStyle>
		</Style>
		<Style id="branch_style3">
			<LineStyle>
				<color>ff0b013b</color>
				<width>4.0</width>
			</LineStyle>
		</Style>
		<Style id="branch_style3">
			<LineStyle>
				<color>ff0b013b</color>
				<width>4.0</width>
			</LineStyle>
		</Style>
		<Style id="branch_style3">
			<LineStyle>
				<color>ff0b013b</color>
				<width>4.0</width>
			</LineStyle>
		</Style>
		<Style id="branch_style3">
			<LineStyle>
				<color>ff0b013b</color>
				<width>4.0</width>
			</LineStyle>
		</Style>
		<Style id="branch_style3">
			<LineStyle>
				<color>ff0b013b</color>
				<width>4.0</width>
			</LineStyle>
		</Style>
		<Style id="branch_style3">
			<LineStyle>
				<color>ff0b013b</color>
				<width>4.0</width>
			</LineStyle>
		</Style>
		<Style id="branch_style3">
			<LineStyle>
				<color>ff0b013b</color>
				<width>4.0</width>
			</LineStyle>
		</Style>
		<Style id="branch_style3">
			<LineStyle>
				<color>ff0b013b</color>
				<width>4.0</width>
			</LineStyle>
		</Style>
		<Style id="branch_style3">
			<LineStyle>
				<color>ff0b013b</color>
				<width>4.0</width>
			</LineStyle>
		</Style>
		<Style id="branch_style4">
			<LineStyle>
				<color>ff100151</color>
				<width>4.0</width>
			</LineStyle>
		</Style>
		<Style id="branch_style4">
			<LineStyle>
				<color>ff100151</color>
				<width>4.0</width>
			</LineStyle>
		</Style>
		<Style id="branch_style4">
			<LineStyle>
				<color>ff100151</color>
				<width>4.0</width>
			</LineStyle>
		</Style>
		<Style id="branch_style4">
			<LineStyle>
				<color>ff100151</color>
				<width>4.0</width>
			</LineStyle>
		</Style>
		<Style id="branch_style4">
			<LineStyle>
				<color>ff100151</color>
				<width>4.0</width>
			</LineStyle>
		</Style>
		<Style id="branch_style4">
			<LineStyle>
				<color>ff100151</color>
				<width>4.0</width>
			</LineStyle>
		</Style>
		<Style id="branch_style4">
			<LineStyle>
				<color>ff100151</color>
				<width>4.0</width>
			</LineStyle>
		</Style>
		<Style id="branch_style4">
			<LineStyle>
				<color>ff100151</color>
				<width>4.0</width>
			</LineStyle>
		</Style>
		<Style id="branch_style4">
			<LineStyle>
				<color>ff100151</color>
				<width>4.0</width>
			</LineStyle>
		</Style>
		<Style id="branch_style4">
			<LineStyle>
				<color>ff100151</color>
				<width>4.0</width>
			</LineStyle>
		</Style>
		<Style id="branch_style4">
			<LineStyle>
				<color>ff100151</color>
				<width>4.0</width>
			</LineStyle>
		</Style>
		<Style id="branch_style4">
			<LineStyle>
				<color>ff100151</color>
				<width>4.0</width>
			</LineStyle>
		</Style>
		<Style id="branch_style4">
			<LineStyle>
				<color>ff100151</color>
				<width>4.0</width>
			</LineStyle>
		</Style>
		<Style id="branch_style4">
			<LineStyle>
				<color>ff100151</color>
				<width>4.0</width>
			</LineStyle>
		</Style>
		<Style id="branch_style4">
			<LineStyle>
				<color>ff100151</color>
				<width>4.0</width>
			</LineStyle>
		</Style>
		<Style id="branch_style4">
			<LineStyle>
				<color>ff100151</color>
				<width>4.0</width>
			</LineStyle>
		</Style>
		<Style id="branch_style4">
			<LineStyle>
				<color>ff100151</color>
				<width>4.0</width>
			</LineStyle>
		</Style>
		<Style id="branch_style4">
			<LineStyle>
				<color>ff100151</color>
				<width>4.0</width>
			</LineStyle>
		</Style>
		<Style id="branch_style4">
			<LineStyle>
				<color>ff100151</color>
				<width>4.0</width>
			</LineStyle>
		</Style>
		<Style id="branch_style4">
			<LineStyle>
				<color>ff100151</color>
				<width>4.0</width>
			</LineStyle>
		</Style>
		<Style id="branch_style4">
			<LineStyle>
				<color>ff100151</color>
				<width>4.0</width>
			</LineStyle>
		</Style>
		<Style id="branch_style4">
			<LineStyle>
				<color>ff100151</color>
				<width>4.0</width>
			</LineStyle>
		</Style>
		<Style id="branch_style4">
			<LineStyle>
				<color>ff100151</color>
				<width>4.0</width>
			</LineStyle>
		</Style>
		<Style id="branch_style4">
			<LineStyle>
				<color>ff100151</color>
				<width>4.0</width>
			</LineStyle>
		</Style>
		<Style id="branch_style4">
			<LineStyle>
				<color>ff100151</color>
				<width>4.0</width>
			</LineStyle>
		</Style>
		<Style id="branch_style4">
			<LineStyle>
				<color>ff100151</color>
				<width>4.0</width>
			</LineStyle>
		</Style>
		<Style id="branch_style4">
			<LineStyle>
				<color>ff100151</color>
				<width>4.0</width>
			</LineStyle>
		</Style>
		<Style id="branch_style4">
			<LineStyle>
				<color>ff100151</color>
				<width>4.0</width>
			</LineStyle>
		</Style>
		<Style id="branch_style4">
			<LineStyle>
				<color>ff100151</color>
				<width>4.0</width>
			</LineStyle>
		</Style>
		<Style id="branch_style4">
			<LineStyle>
				<color>ff100151</color>
				<width>4.0</width>
			</LineStyle>
		</Style>
		<Style id="branch_style4">
			<LineStyle>
				<color>ff100151</color>
				<width>4.0</width>
			</LineStyle>
		</Style>
		<Style id="branch_style4">
			<LineStyle>
				<color>ff100151</color>
				<width>4.0</width>
			</LineStyle>
		</Style>
		<Style id="branch_style4">
			<LineStyle>
				<color>ff100151</color>
				<width>4.0</width>
			</LineStyle>
		</Style>
		<Style id="branch_style4">
			<LineStyle>
				<color>ff100151</color>
				<width>4.0</width>
			</LineStyle>
		</Style>
		<Style id="branch_style4">
			<LineStyle>
				<color>ff100151</color>
				<width>4.0</width>
			</LineStyle>
		</Style>
		<Style id="branch_style4">
			<LineStyle>
				<color>ff100151</color>
				<width>4.0</width>
			</LineStyle>
		</Style>
		<Style id="branch_style4">
			<LineStyle>
				<color>ff100151</color>
				<width>4.0</width>
			</LineStyle>
		</Style>
		<Style id="branch_style4">
			<LineStyle>
				<color>ff100151</color>
				<width>4.0</width>
			</LineStyle>
		</Style>
		<Style id="branch_style4">
			<LineStyle>
				<color>ff100151</color>
				<width>4.0</width>
			</LineStyle>
		</Style>
		<Style id="branch_style4">
			<LineStyle>
				<color>ff100151</color>
				<width>4.0</width>
			</LineStyle>
		</Style>
		<Style id="branch_style4">
			<LineStyle>
				<color>ff100151</color>
				<width>4.0</width>
			</LineStyle>
		</Style>
		<Style id="branch_style4">
			<LineStyle>
				<color>ff100151</color>
				<width>4.0</width>
			</LineStyle>
		</Style>
		<Style id="branch_style4">
			<LineStyle>
				<color>ff100151</color>
				<width>4.0</width>
			</LineStyle>
		</Style>
		<Style id="branch_style4">
			<LineStyle>
				<color>ff100151</color>
				<width>4.0</width>
			</LineStyle>
		</Style>
		<Style id="branch_style4">
			<LineStyle>
				<color>ff100151</color>
				<width>4.0</width>
			</LineStyle>
		</Style>
		<Style id="branch_style4">
			<LineStyle>
				<color>ff100151</color>
				<width>4.0</width>
			</LineStyle>
		</Style>
		<Style id="branch_style4">
			<LineStyle>
				<color>ff100151</color>
				<width>4.0</width>
			</LineStyle>
		</Style>
		<Style id="branch_style4">
			<LineStyle>
				<color>ff100151</color>
				<width>4.0</width>
			</LineStyle>
		</Style>
		<Style id="branch_style4">
			<LineStyle>
				<color>ff100151</color>
				<width>4.0</width>
			</LineStyle>
		</Style>
		<Style id="branch_style4">
			<LineStyle>
				<color>ff100151</color>
				<width>4.0</width>
			</LineStyle>
		</Style>
		<Style id="branch_style4">
			<LineStyle>
				<color>ff100151</color>
				<width>4.0</width>
			</LineStyle>
		</Style>
		<Style id="branch_style4">
			<LineStyle>
				<color>ff100151</color>
				<width>4.0</width>
			</LineStyle>
		</Style>
		<Style id="branch_style4">
			<LineStyle>
				<color>ff100151</color>
				<width>4.0</width>
			</LineStyle>
		</Style>
		<Style id="branch_style4">
			<LineStyle>
				<color>ff100151</color>
				<width>4.0</width>
			</LineStyle>
		</Style>
		<Style id="branch_style4">
			<LineStyle>
				<color>ff100151</color>
				<width>4.0</width>
			</LineStyle>
		</Style>
		<Style id="branch_style4">
			<LineStyle>
				<color>ff100151</color>
				<width>4.0</width>
			</LineStyle>
		</Style>
		<Style id="branch_style4">
			<LineStyle>
				<color>ff100151</color>
				<width>4.0</width>
			</LineStyle>
		</Style>
		<Style id="branch_style4">
			<LineStyle>
				<color>ff100151</color>
				<width>4.0</width>
			</LineStyle>
		</Style>
		<Style id="branch_style4">
			<LineStyle>
				<color>ff100151</color>
				<width>4.0</width>
			</LineStyle>
		</Style>
		<Style id="branch_style4">
			<LineStyle>
				<color>ff100151</color>
				<width>4.0</width>
			</LineStyle>
		</Style>
		<Style id="branch_style4">
			<LineStyle>
				<color>ff100151</color>
				<width>4.0</width>
			</LineStyle>
		</Style>
		<Style id="branch_style4">
			<LineStyle>
				<color>ff100151</color>
				<width>4.0</width>
			</LineStyle>
		</Style>
		<Style id="branch_style4">
			<LineStyle>
				<color>ff100151</color>
				<width>4.0</width>
			</LineStyle>
		</Style>
		<Style id="branch_style4">
			<LineStyle>
				<color>ff100151</color>
				<width>4.0</width>
			</LineStyle>
		</Style>
		<Style id="branch_style4">
			<LineStyle>
				<color>ff100151</color>
				<width>4.0</width>
			</LineStyle>
		</Style>
		<Style id="branch_style4">
			<LineStyle>
				<color>ff100151</color>
				<width>4.0</width>
			</LineStyle>
		</Style>
		<Style id="branch_style4">
			<LineStyle>
				<color>ff100151</color>
				<width>4.0</width>
			</LineStyle>
		</Style>
		<Style id="branch_style4">
			<LineStyle>
				<color>ff100151</color>
				<width>4.0</width>
			</LineStyle>
		</Style>
		<Style id="branch_style4">
			<LineStyle>
				<color>ff100151</color>
				<width>4.0</width>
			</LineStyle>
		</Style>
		<Style id="branch_style4">
			<LineStyle>
				<color>ff100151</color>
				<width>4.0</width>
			</LineStyle>
		</Style>
		<Style id="branch_style4">
			<LineStyle>
				<color>ff100151</color>
				<width>4.0</width>
			</LineStyle>
		</Style>
		<Style id="branch_style4">
			<LineStyle>
				<color>ff100151</color>
				<width>4.0</width>
			</LineStyle>
		</Style>
		<Style id="branch_style4">
			<LineStyle>
				<color>ff100151</color>
				<width>4.0</width>
			</LineStyle>
		</Style>
		<Style id="branch_style4">
			<LineStyle>
				<color>ff100151</color>
				<width>4.0</width>
			</LineStyle>
		</Style>
		<Style id="branch_style4">
			<LineStyle>
				<color>ff100151</color>
				<width>4.0</width>
			</LineStyle>
		</Style>
		<Style id="branch_style4">
			<LineStyle>
				<color>ff100151</color>
				<width>4.0</width>
			</LineStyle>
		</Style>
		<Style id="branch_style4">
			<LineStyle>
				<color>ff100151</color>
				<width>4.0</width>
			</LineStyle>
		</Style>
		<Style id="branch_style4">
			<LineStyle>
				<color>ff100151</color>
				<width>4.0</width>
			</LineStyle>
		</Style>
		<Style id="branch_style4">
			<LineStyle>
				<color>ff100151</color>
				<width>4.0</width>
			</LineStyle>
		</Style>
		<Style id="branch_style4">
			<LineStyle>
				<color>ff100151</color>
				<width>4.0</width>
			</LineStyle>
		</Style>
		<Style id="branch_style4">
			<LineStyle>
				<color>ff100151</color>
				<width>4.0</width>
			</LineStyle>
		</Style>
		<Style id="branch_style4">
			<LineStyle>
				<color>ff100151</color>
				<width>4.0</width>
			</LineStyle>
		</Style>
		<Style id="branch_style4">
			<LineStyle>
				<color>ff100151</color>
				<width>4.0</width>
			</LineStyle>
		</Style>
		<Style id="branch_style4">
			<LineStyle>
				<color>ff100151</color>
				<width>4.0</width>
			</LineStyle>
		</Style>
		<Style id="branch_style4">
			<LineStyle>
				<color>ff100151</color>
				<width>4.0</width>
			</LineStyle>
		</Style>
		<Style id="branch_style4">
			<LineStyle>
				<color>ff100151</color>
				<width>4.0</width>
			</LineStyle>
		</Style>
		<Style id="branch_style4">
			<LineStyle>
				<color>ff100151</color>
				<width>4.0</width>
			</LineStyle>
		</Style>
		<Style id="branch_style4">
			<LineStyle>
				<color>ff100151</color>
				<width>4.0</width>
			</LineStyle>
		</Style>
		<Style id="branch_style4">
			<LineStyle>
				<color>ff100151</color>
				<width>4.0</width>
			</LineStyle>
		</Style>
		<Style id="branch_style4">
			<LineStyle>
				<color>ff100151</color>
				<width>4.0</width>
			</LineStyle>
		</Style>
		<Style id="branch_style4">
			<LineStyle>
				<color>ff100151</color>
				<width>4.0</width>
			</LineStyle>
		</Style>
		<Style id="branch_style4">
			<LineStyle>
				<color>ff100151</color>
				<width>4.0</width>
			</LineStyle>
		</Style>
		<Style id="branch_style4">
			<LineStyle>
				<color>ff100151</color>
				<width>4.0</width>
			</LineStyle>
		</Style>
		<Style id="branch_style4">
			<LineStyle>
				<color>ff100151</color>
				<width>4.0</width>
			</LineStyle>
		</Style>
		<Style id="branch_style4">
			<LineStyle>
				<color>ff100151</color>
				<width>4.0</width>
			</LineStyle>
		</Style>
		<Style id="branch_style4">
			<LineStyle>
				<color>ff100151</color>
				<width>4.0</width>
			</LineStyle>
		</Style>
		<Style id="branch_style4">
			<LineStyle>
				<color>ff100151</color>
				<width>4.0</width>
			</LineStyle>
		</Style>
		<Style id="branch_style4">
			<LineStyle>
				<color>ff100151</color>
				<width>4.0</width>
			</LineStyle>
		</Style>
		<Style id="branch_style4">
			<LineStyle>
				<color>ff100151</color>
				<width>4.0</width>
			</LineStyle>
		</Style>
		<Style id="branch_style4">
			<LineStyle>
				<color>ff100151</color>
				<width>4.0</width>
			</LineStyle>
		</Style>
		<Style id="branch_style5">
			<LineStyle>
				<color>ff12015c</color>
				<width>4.0</width>
			</LineStyle>
		</Style>
		<Style id="branch_style5">
			<LineStyle>
				<color>ff12015c</color>
				<width>4.0</width>
			</LineStyle>
		</Style>
		<Style id="branch_style5">
			<LineStyle>
				<color>ff12015c</color>
				<width>4.0</width>
			</LineStyle>
		</Style>
		<Style id="branch_style5">
			<LineStyle>
				<color>ff12015c</color>
				<width>4.0</width>
			</LineStyle>
		</Style>
		<Style id="branch_style5">
			<LineStyle>
				<color>ff12015c</color>
				<width>4.0</width>
			</LineStyle>
		</Style>
		<Style id="branch_style5">
			<LineStyle>
				<color>ff12015c</color>
				<width>4.0</width>
			</LineStyle>
		</Style>
		<Style id="branch_style5">
			<LineStyle>
				<color>ff12015c</color>
				<width>4.0</width>
			</LineStyle>
		</Style>
		<Style id="branch_style5">
			<LineStyle>
				<color>ff12015c</color>
				<width>4.0</width>
			</LineStyle>
		</Style>
		<Style id="branch_style5">
			<LineStyle>
				<color>ff12015c</color>
				<width>4.0</width>
			</LineStyle>
		</Style>
		<Style id="branch_style5">
			<LineStyle>
				<color>ff12015c</color>
				<width>4.0</width>
			</LineStyle>
		</Style>
		<Style id="branch_style5">
			<LineStyle>
				<color>ff12015c</color>
				<width>4.0</width>
			</LineStyle>
		</Style>
		<Style id="branch_style5">
			<LineStyle>
				<color>ff12015c</color>
				<width>4.0</width>
			</LineStyle>
		</Style>
		<Style id="branch_style5">
			<LineStyle>
				<color>ff12015c</color>
				<width>4.0</width>
			</LineStyle>
		</Style>
		<Style id="branch_style5">
			<LineStyle>
				<color>ff12015c</color>
				<width>4.0</width>
			</LineStyle>
		</Style>
		<Style id="branch_style5">
			<LineStyle>
				<color>ff12015c</color>
				<width>4.0</width>
			</LineStyle>
		</Style>
		<Style id="branch_style5">
			<LineStyle>
				<color>ff12015c</color>
				<width>4.0</width>
			</LineStyle>
		</Style>
		<Style id="branch_style5">
			<LineStyle>
				<color>ff12015c</color>
				<width>4.0</width>
			</LineStyle>
		</Style>
		<Style id="branch_style5">
			<LineStyle>
				<color>ff12015c</color>
				<width>4.0</width>
			</LineStyle>
		</Style>
		<Style id="branch_style5">
			<LineStyle>
				<color>ff12015c</color>
				<width>4.0</width>
			</LineStyle>
		</Style>
		<Style id="branch_style5">
			<LineStyle>
				<color>ff12015c</color>
				<width>4.0</width>
			</LineStyle>
		</Style>
		<Style id="branch_style5">
			<LineStyle>
				<color>ff12015c</color>
				<width>4.0</width>
			</LineStyle>
		</Style>
		<Style id="branch_style5">
			<LineStyle>
				<color>ff12015c</color>
				<width>4.0</width>
			</LineStyle>
		</Style>
		<Style id="branch_style5">
			<LineStyle>
				<color>ff12015c</color>
				<width>4.0</width>
			</LineStyle>
		</Style>
		<Style id="branch_style5">
			<LineStyle>
				<color>ff12015c</color>
				<width>4.0</width>
			</LineStyle>
		</Style>
		<Style id="branch_style5">
			<LineStyle>
				<color>ff12015c</color>
				<width>4.0</width>
			</LineStyle>
		</Style>
		<Style id="branch_style5">
			<LineStyle>
				<color>ff12015c</color>
				<width>4.0</width>
			</LineStyle>
		</Style>
		<Style id="branch_style5">
			<LineStyle>
				<color>ff12015c</color>
				<width>4.0</width>
			</LineStyle>
		</Style>
		<Style id="branch_style5">
			<LineStyle>
				<color>ff12015c</color>
				<width>4.0</width>
			</LineStyle>
		</Style>
		<Style id="branch_style5">
			<LineStyle>
				<color>ff12015c</color>
				<width>4.0</width>
			</LineStyle>
		</Style>
		<Style id="branch_style5">
			<LineStyle>
				<color>ff12015c</color>
				<width>4.0</width>
			</LineStyle>
		</Style>
		<Style id="branch_style5">
			<LineStyle>
				<color>ff12015c</color>
				<width>4.0</width>
			</LineStyle>
		</Style>
		<Style id="branch_style5">
			<LineStyle>
				<color>ff12015c</color>
				<width>4.0</width>
			</LineStyle>
		</Style>
		<Style id="branch_style5">
			<LineStyle>
				<color>ff12015c</color>
				<width>4.0</width>
			</LineStyle>
		</Style>
		<Style id="branch_style5">
			<LineStyle>
				<color>ff12015c</color>
				<width>4.0</width>
			</LineStyle>
		</Style>
		<Style id="branch_style5">
			<LineStyle>
				<color>ff12015c</color>
				<width>4.0</width>
			</LineStyle>
		</Style>
		<Style id="branch_style5">
			<LineStyle>
				<color>ff12015c</color>
				<width>4.0</width>
			</LineStyle>
		</Style>
		<Style id="branch_style5">
			<LineStyle>
				<color>ff12015c</color>
				<width>4.0</width>
			</LineStyle>
		</Style>
		<Style id="branch_style5">
			<LineStyle>
				<color>ff12015c</color>
				<width>4.0</width>
			</LineStyle>
		</Style>
		<Style id="branch_style5">
			<LineStyle>
				<color>ff12015c</color>
				<width>4.0</width>
			</LineStyle>
		</Style>
		<Style id="branch_style5">
			<LineStyle>
				<color>ff12015c</color>
				<width>4.0</width>
			</LineStyle>
		</Style>
		<Style id="branch_style5">
			<LineStyle>
				<color>ff12015c</color>
				<width>4.0</width>
			</LineStyle>
		</Style>
		<Style id="branch_style5">
			<LineStyle>
				<color>ff12015c</color>
				<width>4.0</width>
			</LineStyle>
		</Style>
		<Style id="branch_style5">
			<LineStyle>
				<color>ff12015c</color>
				<width>4.0</width>
			</LineStyle>
		</Style>
		<Style id="branch_style5">
			<LineStyle>
				<color>ff12015c</color>
				<width>4.0</width>
			</LineStyle>
		</Style>
		<Style id="branch_style5">
			<LineStyle>
				<color>ff12015c</color>
				<width>4.0</width>
			</LineStyle>
		</Style>
		<Style id="branch_style5">
			<LineStyle>
				<color>ff12015c</color>
				<width>4.0</width>
			</LineStyle>
		</Style>
		<Style id="branch_style5">
			<LineStyle>
				<color>ff12015c</color>
				<width>4.0</width>
			</LineStyle>
		</Style>
		<Style id="branch_style5">
			<LineStyle>
				<color>ff12015c</color>
				<width>4.0</width>
			</LineStyle>
		</Style>
		<Style id="branch_style5">
			<LineStyle>
				<color>ff12015c</color>
				<width>4.0</width>
			</LineStyle>
		</Style>
		<Style id="branch_style5">
			<LineStyle>
				<color>ff12015c</color>
				<width>4.0</width>
			</LineStyle>
		</Style>
		<Style id="branch_style5">
			<LineStyle>
				<color>ff12015c</color>
				<width>4.0</width>
			</LineStyle>
		</Style>
		<Style id="branch_style5">
			<LineStyle>
				<color>ff12015c</color>
				<width>4.0</width>
			</LineStyle>
		</Style>
		<Style id="branch_style5">
			<LineStyle>
				<color>ff12015c</color>
				<width>4.0</width>
			</LineStyle>
		</Style>
		<Style id="branch_style5">
			<LineStyle>
				<color>ff12015c</color>
				<width>4.0</width>
			</LineStyle>
		</Style>
		<Style id="branch_style5">
			<LineStyle>
				<color>ff12015c</color>
				<width>4.0</width>
			</LineStyle>
		</Style>
		<Style id="branch_style5">
			<LineStyle>
				<color>ff12015c</color>
				<width>4.0</width>
			</LineStyle>
		</Style>
		<Style id="branch_style5">
			<LineStyle>
				<color>ff12015c</color>
				<width>4.0</width>
			</LineStyle>
		</Style>
		<Style id="branch_style5">
			<LineStyle>
				<color>ff12015c</color>
				<width>4.0</width>
			</LineStyle>
		</Style>
		<Style id="branch_style5">
			<LineStyle>
				<color>ff12015c</color>
				<width>4.0</width>
			</LineStyle>
		</Style>
		<Style id="branch_style5">
			<LineStyle>
				<color>ff12015c</color>
				<width>4.0</width>
			</LineStyle>
		</Style>
		<Style id="branch_style5">
			<LineStyle>
				<color>ff12015c</color>
				<width>4.0</width>
			</LineStyle>
		</Style>
		<Style id="branch_style5">
			<LineStyle>
				<color>ff12015c</color>
				<width>4.0</width>
			</LineStyle>
		</Style>
		<Style id="branch_style5">
			<LineStyle>
				<color>ff12015c</color>
				<width>4.0</width>
			</LineStyle>
		</Style>
		<Style id="branch_style5">
			<LineStyle>
				<color>ff12015c</color>
				<width>4.0</width>
			</LineStyle>
		</Style>
		<Style id="branch_style5">
			<LineStyle>
				<color>ff12015c</color>
				<width>4.0</width>
			</LineStyle>
		</Style>
		<Style id="branch_style5">
			<LineStyle>
				<color>ff12015c</color>
				<width>4.0</width>
			</LineStyle>
		</Style>
		<Style id="branch_style5">
			<LineStyle>
				<color>ff12015c</color>
				<width>4.0</width>
			</LineStyle>
		</Style>
		<Style id="branch_style5">
			<LineStyle>
				<color>ff12015c</color>
				<width>4.0</width>
			</LineStyle>
		</Style>
		<Style id="branch_style5">
			<LineStyle>
				<color>ff12015c</color>
				<width>4.0</width>
			</LineStyle>
		</Style>
		<Style id="branch_style5">
			<LineStyle>
				<color>ff12015c</color>
				<width>4.0</width>
			</LineStyle>
		</Style>
		<Style id="branch_style5">
			<LineStyle>
				<color>ff12015c</color>
				<width>4.0</width>
			</LineStyle>
		</Style>
		<Style id="branch_style5">
			<LineStyle>
				<color>ff12015c</color>
				<width>4.0</width>
			</LineStyle>
		</Style>
		<Style id="branch_style5">
			<LineStyle>
				<color>ff12015c</color>
				<width>4.0</width>
			</LineStyle>
		</Style>
		<Style id="branch_style5">
			<LineStyle>
				<color>ff12015c</color>
				<width>4.0</width>
			</LineStyle>
		</Style>
		<Style id="branch_style5">
			<LineStyle>
				<color>ff12015c</color>
				<width>4.0</width>
			</LineStyle>
		</Style>
		<Style id="branch_style5">
			<LineStyle>
				<color>ff12015c</color>
				<width>4.0</width>
			</LineStyle>
		</Style>
		<Style id="branch_style5">
			<LineStyle>
				<color>ff12015c</color>
				<width>4.0</width>
			</LineStyle>
		</Style>
		<Style id="branch_style5">
			<LineStyle>
				<color>ff12015c</color>
				<width>4.0</width>
			</LineStyle>
		</Style>
		<Style id="branch_style5">
			<LineStyle>
				<color>ff12015c</color>
				<width>4.0</width>
			</LineStyle>
		</Style>
		<Style id="branch_style5">
			<LineStyle>
				<color>ff12015c</color>
				<width>4.0</width>
			</LineStyle>
		</Style>
		<Style id="branch_style5">
			<LineStyle>
				<color>ff12015c</color>
				<width>4.0</width>
			</LineStyle>
		</Style>
		<Style id="branch_style5">
			<LineStyle>
				<color>ff12015c</color>
				<width>4.0</width>
			</LineStyle>
		</Style>
		<Style id="branch_style5">
			<LineStyle>
				<color>ff12015c</color>
				<width>4.0</width>
			</LineStyle>
		</Style>
		<Style id="branch_style5">
			<LineStyle>
				<color>ff12015c</color>
				<width>4.0</width>
			</LineStyle>
		</Style>
		<Style id="branch_style5">
			<LineStyle>
				<color>ff12015c</color>
				<width>4.0</width>
			</LineStyle>
		</Style>
		<Style id="branch_style5">
			<LineStyle>
				<color>ff12015c</color>
				<width>4.0</width>
			</LineStyle>
		</Style>
		<Style id="branch_style5">
			<LineStyle>
				<color>ff12015c</color>
				<width>4.0</width>
			</LineStyle>
		</Style>
		<Style id="branch_style5">
			<LineStyle>
				<color>ff12015c</color>
				<width>4.0</width>
			</LineStyle>
		</Style>
		<Style id="branch_style5">
			<LineStyle>
				<color>ff12015c</color>
				<width>4.0</width>
			</LineStyle>
		</Style>
		<Style id="branch_style5">
			<LineStyle>
				<color>ff12015c</color>
				<width>4.0</width>
			</LineStyle>
		</Style>
		<Style id="branch_style5">
			<LineStyle>
				<color>ff12015c</color>
				<width>4.0</width>
			</LineStyle>
		</Style>
		<Style id="branch_style5">
			<LineStyle>
				<color>ff12015c</color>
				<width>4.0</width>
			</LineStyle>
		</Style>
		<Style id="branch_style5">
			<LineStyle>
				<color>ff12015c</color>
				<width>4.0</width>
			</LineStyle>
		</Style>
		<Style id="branch_style5">
			<LineStyle>
				<color>ff12015c</color>
				<width>4.0</width>
			</LineStyle>
		</Style>
		<Style id="branch_style5">
			<LineStyle>
				<color>ff12015c</color>
				<width>4.0</width>
			</LineStyle>
		</Style>
		<Style id="branch_style5">
			<LineStyle>
				<color>ff12015c</color>
				<width>4.0</width>
			</LineStyle>
		</Style>
		<Style id="branch_style5">
			<LineStyle>
				<color>ff12015c</color>
				<width>4.0</width>
			</LineStyle>
		</Style>
		<Style id="branch_style5">
			<LineStyle>
				<color>ff12015c</color>
				<width>4.0</width>
			</LineStyle>
		</Style>
		<Style id="branch_style5">
			<LineStyle>
				<color>ff12015c</color>
				<width>4.0</width>
			</LineStyle>
		</Style>
		<Style id="branch_style5">
			<LineStyle>
				<color>ff12015c</color>
				<width>4.0</width>
			</LineStyle>
		</Style>
		<Style id="branch_style6">
			<LineStyle>
				<color>ff0a0137</color>
				<width>4.0</width>
			</LineStyle>
		</Style>
		<Style id="branch_style6">
			<LineStyle>
				<color>ff0a0137</color>
				<width>4.0</width>
			</LineStyle>
		</Style>
		<Style id="branch_style6">
			<LineStyle>
				<color>ff0a0137</color>
				<width>4.0</width>
			</LineStyle>
		</Style>
		<Style id="branch_style6">
			<LineStyle>
				<color>ff0a0137</color>
				<width>4.0</width>
			</LineStyle>
		</Style>
		<Style id="branch_style6">
			<LineStyle>
				<color>ff0a0137</color>
				<width>4.0</width>
			</LineStyle>
		</Style>
		<Style id="branch_style6">
			<LineStyle>
				<color>ff0a0137</color>
				<width>4.0</width>
			</LineStyle>
		</Style>
		<Style id="branch_style6">
			<LineStyle>
				<color>ff0a0137</color>
				<width>4.0</width>
			</LineStyle>
		</Style>
		<Style id="branch_style6">
			<LineStyle>
				<color>ff0a0137</color>
				<width>4.0</width>
			</LineStyle>
		</Style>
		<Style id="branch_style6">
			<LineStyle>
				<color>ff0a0137</color>
				<width>4.0</width>
			</LineStyle>
		</Style>
		<Style id="branch_style6">
			<LineStyle>
				<color>ff0a0137</color>
				<width>4.0</width>
			</LineStyle>
		</Style>
		<Style id="branch_style6">
			<LineStyle>
				<color>ff0a0137</color>
				<width>4.0</width>
			</LineStyle>
		</Style>
		<Style id="branch_style6">
			<LineStyle>
				<color>ff0a0137</color>
				<width>4.0</width>
			</LineStyle>
		</Style>
		<Style id="branch_style6">
			<LineStyle>
				<color>ff0a0137</color>
				<width>4.0</width>
			</LineStyle>
		</Style>
		<Style id="branch_style6">
			<LineStyle>
				<color>ff0a0137</color>
				<width>4.0</width>
			</LineStyle>
		</Style>
		<Style id="branch_style6">
			<LineStyle>
				<color>ff0a0137</color>
				<width>4.0</width>
			</LineStyle>
		</Style>
		<Style id="branch_style6">
			<LineStyle>
				<color>ff0a0137</color>
				<width>4.0</width>
			</LineStyle>
		</Style>
		<Style id="branch_style6">
			<LineStyle>
				<color>ff0a0137</color>
				<width>4.0</width>
			</LineStyle>
		</Style>
		<Style id="branch_style6">
			<LineStyle>
				<color>ff0a0137</color>
				<width>4.0</width>
			</LineStyle>
		</Style>
		<Style id="branch_style6">
			<LineStyle>
				<color>ff0a0137</color>
				<width>4.0</width>
			</LineStyle>
		</Style>
		<Style id="branch_style6">
			<LineStyle>
				<color>ff0a0137</color>
				<width>4.0</width>
			</LineStyle>
		</Style>
		<Style id="branch_style6">
			<LineStyle>
				<color>ff0a0137</color>
				<width>4.0</width>
			</LineStyle>
		</Style>
		<Style id="branch_style6">
			<LineStyle>
				<color>ff0a0137</color>
				<width>4.0</width>
			</LineStyle>
		</Style>
		<Style id="branch_style6">
			<LineStyle>
				<color>ff0a0137</color>
				<width>4.0</width>
			</LineStyle>
		</Style>
		<Style id="branch_style6">
			<LineStyle>
				<color>ff0a0137</color>
				<width>4.0</width>
			</LineStyle>
		</Style>
		<Style id="branch_style6">
			<LineStyle>
				<color>ff0a0137</color>
				<width>4.0</width>
			</LineStyle>
		</Style>
		<Style id="branch_style6">
			<LineStyle>
				<color>ff0a0137</color>
				<width>4.0</width>
			</LineStyle>
		</Style>
		<Style id="branch_style6">
			<LineStyle>
				<color>ff0a0137</color>
				<width>4.0</width>
			</LineStyle>
		</Style>
		<Style id="branch_style6">
			<LineStyle>
				<color>ff0a0137</color>
				<width>4.0</width>
			</LineStyle>
		</Style>
		<Style id="branch_style6">
			<LineStyle>
				<color>ff0a0137</color>
				<width>4.0</width>
			</LineStyle>
		</Style>
		<Style id="branch_style6">
			<LineStyle>
				<color>ff0a0137</color>
				<width>4.0</width>
			</LineStyle>
		</Style>
		<Style id="branch_style6">
			<LineStyle>
				<color>ff0a0137</color>
				<width>4.0</width>
			</LineStyle>
		</Style>
		<Style id="branch_style6">
			<LineStyle>
				<color>ff0a0137</color>
				<width>4.0</width>
			</LineStyle>
		</Style>
		<Style id="branch_style6">
			<LineStyle>
				<color>ff0a0137</color>
				<width>4.0</width>
			</LineStyle>
		</Style>
		<Style id="branch_style6">
			<LineStyle>
				<color>ff0a0137</color>
				<width>4.0</width>
			</LineStyle>
		</Style>
		<Style id="branch_style6">
			<LineStyle>
				<color>ff0a0137</color>
				<width>4.0</width>
			</LineStyle>
		</Style>
		<Style id="branch_style6">
			<LineStyle>
				<color>ff0a0137</color>
				<width>4.0</width>
			</LineStyle>
		</Style>
		<Style id="branch_style6">
			<LineStyle>
				<color>ff0a0137</color>
				<width>4.0</width>
			</LineStyle>
		</Style>
		<Style id="branch_style6">
			<LineStyle>
				<color>ff0a0137</color>
				<width>4.0</width>
			</LineStyle>
		</Style>
		<Style id="branch_style6">
			<LineStyle>
				<color>ff0a0137</color>
				<width>4.0</width>
			</LineStyle>
		</Style>
		<Style id="branch_style6">
			<LineStyle>
				<color>ff0a0137</color>
				<width>4.0</width>
			</LineStyle>
		</Style>
		<Style id="branch_style6">
			<LineStyle>
				<color>ff0a0137</color>
				<width>4.0</width>
			</LineStyle>
		</Style>
		<Style id="branch_style6">
			<LineStyle>
				<color>ff0a0137</color>
				<width>4.0</width>
			</LineStyle>
		</Style>
		<Style id="branch_style6">
			<LineStyle>
				<color>ff0a0137</color>
				<width>4.0</width>
			</LineStyle>
		</Style>
		<Style id="branch_style6">
			<LineStyle>
				<color>ff0a0137</color>
				<width>4.0</width>
			</LineStyle>
		</Style>
		<Style id="branch_style6">
			<LineStyle>
				<color>ff0a0137</color>
				<width>4.0</width>
			</LineStyle>
		</Style>
		<Style id="branch_style6">
			<LineStyle>
				<color>ff0a0137</color>
				<width>4.0</width>
			</LineStyle>
		</Style>
		<Style id="branch_style6">
			<LineStyle>
				<color>ff0a0137</color>
				<width>4.0</width>
			</LineStyle>
		</Style>
		<Style id="branch_style6">
			<LineStyle>
				<color>ff0a0137</color>
				<width>4.0</width>
			</LineStyle>
		</Style>
		<Style id="branch_style6">
			<LineStyle>
				<color>ff0a0137</color>
				<width>4.0</width>
			</LineStyle>
		</Style>
		<Style id="branch_style6">
			<LineStyle>
				<color>ff0a0137</color>
				<width>4.0</width>
			</LineStyle>
		</Style>
		<Style id="branch_style6">
			<LineStyle>
				<color>ff0a0137</color>
				<width>4.0</width>
			</LineStyle>
		</Style>
		<Style id="branch_style6">
			<LineStyle>
				<color>ff0a0137</color>
				<width>4.0</width>
			</LineStyle>
		</Style>
		<Style id="branch_style6">
			<LineStyle>
				<color>ff0a0137</color>
				<width>4.0</width>
			</LineStyle>
		</Style>
		<Style id="branch_style6">
			<LineStyle>
				<color>ff0a0137</color>
				<width>4.0</width>
			</LineStyle>
		</Style>
		<Style id="branch_style6">
			<LineStyle>
				<color>ff0a0137</color>
				<width>4.0</width>
			</LineStyle>
		</Style>
		<Style id="branch_style6">
			<LineStyle>
				<color>ff0a0137</color>
				<width>4.0</width>
			</LineStyle>
		</Style>
		<Style id="branch_style6">
			<LineStyle>
				<color>ff0a0137</color>
				<width>4.0</width>
			</LineStyle>
		</Style>
		<Style id="branch_style6">
			<LineStyle>
				<color>ff0a0137</color>
				<width>4.0</width>
			</LineStyle>
		</Style>
		<Style id="branch_style6">
			<LineStyle>
				<color>ff0a0137</color>
				<width>4.0</width>
			</LineStyle>
		</Style>
		<Style id="branch_style6">
			<LineStyle>
				<color>ff0a0137</color>
				<width>4.0</width>
			</LineStyle>
		</Style>
		<Style id="branch_style6">
			<LineStyle>
				<color>ff0a0137</color>
				<width>4.0</width>
			</LineStyle>
		</Style>
		<Style id="branch_style6">
			<LineStyle>
				<color>ff0a0137</color>
				<width>4.0</width>
			</LineStyle>
		</Style>
		<Style id="branch_style6">
			<LineStyle>
				<color>ff0a0137</color>
				<width>4.0</width>
			</LineStyle>
		</Style>
		<Style id="branch_style6">
			<LineStyle>
				<color>ff0a0137</color>
				<width>4.0</width>
			</LineStyle>
		</Style>
		<Style id="branch_style6">
			<LineStyle>
				<color>ff0a0137</color>
				<width>4.0</width>
			</LineStyle>
		</Style>
		<Style id="branch_style6">
			<LineStyle>
				<color>ff0a0137</color>
				<width>4.0</width>
			</LineStyle>
		</Style>
		<Style id="branch_style6">
			<LineStyle>
				<color>ff0a0137</color>
				<width>4.0</width>
			</LineStyle>
		</Style>
		<Style id="branch_style6">
			<LineStyle>
				<color>ff0a0137</color>
				<width>4.0</width>
			</LineStyle>
		</Style>
		<Style id="branch_style6">
			<LineStyle>
				<color>ff0a0137</color>
				<width>4.0</width>
			</LineStyle>
		</Style>
		<Style id="branch_style6">
			<LineStyle>
				<color>ff0a0137</color>
				<width>4.0</width>
			</LineStyle>
		</Style>
		<Style id="branch_style6">
			<LineStyle>
				<color>ff0a0137</color>
				<width>4.0</width>
			</LineStyle>
		</Style>
		<Style id="branch_style6">
			<LineStyle>
				<color>ff0a0137</color>
				<width>4.0</width>
			</LineStyle>
		</Style>
		<Style id="branch_style6">
			<LineStyle>
				<color>ff0a0137</color>
				<width>4.0</width>
			</LineStyle>
		</Style>
		<Style id="branch_style6">
			<LineStyle>
				<color>ff0a0137</color>
				<width>4.0</width>
			</LineStyle>
		</Style>
		<Style id="branch_style6">
			<LineStyle>
				<color>ff0a0137</color>
				<width>4.0</width>
			</LineStyle>
		</Style>
		<Style id="branch_style6">
			<LineStyle>
				<color>ff0a0137</color>
				<width>4.0</width>
			</LineStyle>
		</Style>
		<Style id="branch_style6">
			<LineStyle>
				<color>ff0a0137</color>
				<width>4.0</width>
			</LineStyle>
		</Style>
		<Style id="branch_style6">
			<LineStyle>
				<color>ff0a0137</color>
				<width>4.0</width>
			</LineStyle>
		</Style>
		<Style id="branch_style6">
			<LineStyle>
				<color>ff0a0137</color>
				<width>4.0</width>
			</LineStyle>
		</Style>
		<Style id="branch_style6">
			<LineStyle>
				<color>ff0a0137</color>
				<width>4.0</width>
			</LineStyle>
		</Style>
		<Style id="branch_style6">
			<LineStyle>
				<color>ff0a0137</color>
				<width>4.0</width>
			</LineStyle>
		</Style>
		<Style id="branch_style6">
			<LineStyle>
				<color>ff0a0137</color>
				<width>4.0</width>
			</LineStyle>
		</Style>
		<Style id="branch_style6">
			<LineStyle>
				<color>ff0a0137</color>
				<width>4.0</width>
			</LineStyle>
		</Style>
		<Style id="branch_style6">
			<LineStyle>
				<color>ff0a0137</color>
				<width>4.0</width>
			</LineStyle>
		</Style>
		<Style id="branch_style6">
			<LineStyle>
				<color>ff0a0137</color>
				<width>4.0</width>
			</LineStyle>
		</Style>
		<Style id="branch_style6">
			<LineStyle>
				<color>ff0a0137</color>
				<width>4.0</width>
			</LineStyle>
		</Style>
		<Style id="branch_style6">
			<LineStyle>
				<color>ff0a0137</color>
				<width>4.0</width>
			</LineStyle>
		</Style>
		<Style id="branch_style6">
			<LineStyle>
				<color>ff0a0137</color>
				<width>4.0</width>
			</LineStyle>
		</Style>
		<Style id="branch_style6">
			<LineStyle>
				<color>ff0a0137</color>
				<width>4.0</width>
			</LineStyle>
		</Style>
		<Style id="branch_style6">
			<LineStyle>
				<color>ff0a0137</color>
				<width>4.0</width>
			</LineStyle>
		</Style>
		<Style id="branch_style6">
			<LineStyle>
				<color>ff0a0137</color>
				<width>4.0</width>
			</LineStyle>
		</Style>
		<Style id="branch_style6">
			<LineStyle>
				<color>ff0a0137</color>
				<width>4.0</width>
			</LineStyle>
		</Style>
		<Style id="branch_style6">
			<LineStyle>
				<color>ff0a0137</color>
				<width>4.0</width>
			</LineStyle>
		</Style>
		<Style id="branch_style6">
			<LineStyle>
				<color>ff0a0137</color>
				<width>4.0</width>
			</LineStyle>
		</Style>
		<Style id="branch_style6">
			<LineStyle>
				<color>ff0a0137</color>
				<width>4.0</width>
			</LineStyle>
		</Style>
		<Style id="branch_style6">
			<LineStyle>
				<color>ff0a0137</color>
				<width>4.0</width>
			</LineStyle>
		</Style>
		<Style id="branch_style6">
			<LineStyle>
				<color>ff0a0137</color>
				<width>4.0</width>
			</LineStyle>
		</Style>
		<Style id="branch_style6">
			<LineStyle>
				<color>ff0a0137</color>
				<width>4.0</width>
			</LineStyle>
		</Style>
		<Style id="branch_style6">
			<LineStyle>
				<color>ff0a0137</color>
				<width>4.0</width>
			</LineStyle>
		</Style>
		<Style id="branch_style6">
			<LineStyle>
				<color>ff0a0137</color>
				<width>4.0</width>
			</LineStyle>
		</Style>
		<Style id="branch_style7">
			<LineStyle>
				<color>ff140268</color>
				<width>4.0</width>
			</LineStyle>
		</Style>
		<Style id="branch_style7">
			<LineStyle>
				<color>ff140268</color>
				<width>4.0</width>
			</LineStyle>
		</Style>
		<Style id="branch_style7">
			<LineStyle>
				<color>ff140268</color>
				<width>4.0</width>
			</LineStyle>
		</Style>
		<Style id="branch_style7">
			<LineStyle>
				<color>ff140268</color>
				<width>4.0</width>
			</LineStyle>
		</Style>
		<Style id="branch_style7">
			<LineStyle>
				<color>ff140268</color>
				<width>4.0</width>
			</LineStyle>
		</Style>
		<Style id="branch_style7">
			<LineStyle>
				<color>ff140268</color>
				<width>4.0</width>
			</LineStyle>
		</Style>
		<Style id="branch_style7">
			<LineStyle>
				<color>ff140268</color>
				<width>4.0</width>
			</LineStyle>
		</Style>
		<Style id="branch_style7">
			<LineStyle>
				<color>ff140268</color>
				<width>4.0</width>
			</LineStyle>
		</Style>
		<Style id="branch_style7">
			<LineStyle>
				<color>ff140268</color>
				<width>4.0</width>
			</LineStyle>
		</Style>
		<Style id="branch_style7">
			<LineStyle>
				<color>ff140268</color>
				<width>4.0</width>
			</LineStyle>
		</Style>
		<Style id="branch_style7">
			<LineStyle>
				<color>ff140268</color>
				<width>4.0</width>
			</LineStyle>
		</Style>
		<Style id="branch_style7">
			<LineStyle>
				<color>ff140268</color>
				<width>4.0</width>
			</LineStyle>
		</Style>
		<Style id="branch_style7">
			<LineStyle>
				<color>ff140268</color>
				<width>4.0</width>
			</LineStyle>
		</Style>
		<Style id="branch_style7">
			<LineStyle>
				<color>ff140268</color>
				<width>4.0</width>
			</LineStyle>
		</Style>
		<Style id="branch_style7">
			<LineStyle>
				<color>ff140268</color>
				<width>4.0</width>
			</LineStyle>
		</Style>
		<Style id="branch_style7">
			<LineStyle>
				<color>ff140268</color>
				<width>4.0</width>
			</LineStyle>
		</Style>
		<Style id="branch_style7">
			<LineStyle>
				<color>ff140268</color>
				<width>4.0</width>
			</LineStyle>
		</Style>
		<Style id="branch_style7">
			<LineStyle>
				<color>ff140268</color>
				<width>4.0</width>
			</LineStyle>
		</Style>
		<Style id="branch_style7">
			<LineStyle>
				<color>ff140268</color>
				<width>4.0</width>
			</LineStyle>
		</Style>
		<Style id="branch_style7">
			<LineStyle>
				<color>ff140268</color>
				<width>4.0</width>
			</LineStyle>
		</Style>
		<Style id="branch_style7">
			<LineStyle>
				<color>ff140268</color>
				<width>4.0</width>
			</LineStyle>
		</Style>
		<Style id="branch_style7">
			<LineStyle>
				<color>ff140268</color>
				<width>4.0</width>
			</LineStyle>
		</Style>
		<Style id="branch_style7">
			<LineStyle>
				<color>ff140268</color>
				<width>4.0</width>
			</LineStyle>
		</Style>
		<Style id="branch_style7">
			<LineStyle>
				<color>ff140268</color>
				<width>4.0</width>
			</LineStyle>
		</Style>
		<Style id="branch_style7">
			<LineStyle>
				<color>ff140268</color>
				<width>4.0</width>
			</LineStyle>
		</Style>
		<Style id="branch_style7">
			<LineStyle>
				<color>ff140268</color>
				<width>4.0</width>
			</LineStyle>
		</Style>
		<Style id="branch_style7">
			<LineStyle>
				<color>ff140268</color>
				<width>4.0</width>
			</LineStyle>
		</Style>
		<Style id="branch_style7">
			<LineStyle>
				<color>ff140268</color>
				<width>4.0</width>
			</LineStyle>
		</Style>
		<Style id="branch_style7">
			<LineStyle>
				<color>ff140268</color>
				<width>4.0</width>
			</LineStyle>
		</Style>
		<Style id="branch_style7">
			<LineStyle>
				<color>ff140268</color>
				<width>4.0</width>
			</LineStyle>
		</Style>
		<Style id="branch_style7">
			<LineStyle>
				<color>ff140268</color>
				<width>4.0</width>
			</LineStyle>
		</Style>
		<Style id="branch_style7">
			<LineStyle>
				<color>ff140268</color>
				<width>4.0</width>
			</LineStyle>
		</Style>
		<Style id="branch_style7">
			<LineStyle>
				<color>ff140268</color>
				<width>4.0</width>
			</LineStyle>
		</Style>
		<Style id="branch_style7">
			<LineStyle>
				<color>ff140268</color>
				<width>4.0</width>
			</LineStyle>
		</Style>
		<Style id="branch_style7">
			<LineStyle>
				<color>ff140268</color>
				<width>4.0</width>
			</LineStyle>
		</Style>
		<Style id="branch_style7">
			<LineStyle>
				<color>ff140268</color>
				<width>4.0</width>
			</LineStyle>
		</Style>
		<Style id="branch_style7">
			<LineStyle>
				<color>ff140268</color>
				<width>4.0</width>
			</LineStyle>
		</Style>
		<Style id="branch_style7">
			<LineStyle>
				<color>ff140268</color>
				<width>4.0</width>
			</LineStyle>
		</Style>
		<Style id="branch_style7">
			<LineStyle>
				<color>ff140268</color>
				<width>4.0</width>
			</LineStyle>
		</Style>
		<Style id="branch_style7">
			<LineStyle>
				<color>ff140268</color>
				<width>4.0</width>
			</LineStyle>
		</Style>
		<Style id="branch_style7">
			<LineStyle>
				<color>ff140268</color>
				<width>4.0</width>
			</LineStyle>
		</Style>
		<Style id="branch_style7">
			<LineStyle>
				<color>ff140268</color>
				<width>4.0</width>
			</LineStyle>
		</Style>
		<Style id="branch_style7">
			<LineStyle>
				<color>ff140268</color>
				<width>4.0</width>
			</LineStyle>
		</Style>
		<Style id="branch_style7">
			<LineStyle>
				<color>ff140268</color>
				<width>4.0</width>
			</LineStyle>
		</Style>
		<Style id="branch_style7">
			<LineStyle>
				<color>ff140268</color>
				<width>4.0</width>
			</LineStyle>
		</Style>
		<Style id="branch_style7">
			<LineStyle>
				<color>ff140268</color>
				<width>4.0</width>
			</LineStyle>
		</Style>
		<Style id="branch_style7">
			<LineStyle>
				<color>ff140268</color>
				<width>4.0</width>
			</LineStyle>
		</Style>
		<Style id="branch_style7">
			<LineStyle>
				<color>ff140268</color>
				<width>4.0</width>
			</LineStyle>
		</Style>
		<Style id="branch_style7">
			<LineStyle>
				<color>ff140268</color>
				<width>4.0</width>
			</LineStyle>
		</Style>
		<Style id="branch_style7">
			<LineStyle>
				<color>ff140268</color>
				<width>4.0</width>
			</LineStyle>
		</Style>
		<Style id="branch_style7">
			<LineStyle>
				<color>ff140268</color>
				<width>4.0</width>
			</LineStyle>
		</Style>
		<Style id="branch_style7">
			<LineStyle>
				<color>ff140268</color>
				<width>4.0</width>
			</LineStyle>
		</Style>
		<Style id="branch_style7">
			<LineStyle>
				<color>ff140268</color>
				<width>4.0</width>
			</LineStyle>
		</Style>
		<Style id="branch_style7">
			<LineStyle>
				<color>ff140268</color>
				<width>4.0</width>
			</LineStyle>
		</Style>
		<Style id="branch_style7">
			<LineStyle>
				<color>ff140268</color>
				<width>4.0</width>
			</LineStyle>
		</Style>
		<Style id="branch_style7">
			<LineStyle>
				<color>ff140268</color>
				<width>4.0</width>
			</LineStyle>
		</Style>
		<Style id="branch_style7">
			<LineStyle>
				<color>ff140268</color>
				<width>4.0</width>
			</LineStyle>
		</Style>
		<Style id="branch_style7">
			<LineStyle>
				<color>ff140268</color>
				<width>4.0</width>
			</LineStyle>
		</Style>
		<Style id="branch_style7">
			<LineStyle>
				<color>ff140268</color>
				<width>4.0</width>
			</LineStyle>
		</Style>
		<Style id="branch_style7">
			<LineStyle>
				<color>ff140268</color>
				<width>4.0</width>
			</LineStyle>
		</Style>
		<Style id="branch_style7">
			<LineStyle>
				<color>ff140268</color>
				<width>4.0</width>
			</LineStyle>
		</Style>
		<Style id="branch_style7">
			<LineStyle>
				<color>ff140268</color>
				<width>4.0</width>
			</LineStyle>
		</Style>
		<Style id="branch_style7">
			<LineStyle>
				<color>ff140268</color>
				<width>4.0</width>
			</LineStyle>
		</Style>
		<Style id="branch_style7">
			<LineStyle>
				<color>ff140268</color>
				<width>4.0</width>
			</LineStyle>
		</Style>
		<Style id="branch_style7">
			<LineStyle>
				<color>ff140268</color>
				<width>4.0</width>
			</LineStyle>
		</Style>
		<Style id="branch_style7">
			<LineStyle>
				<color>ff140268</color>
				<width>4.0</width>
			</LineStyle>
		</Style>
		<Style id="branch_style7">
			<LineStyle>
				<color>ff140268</color>
				<width>4.0</width>
			</LineStyle>
		</Style>
		<Style id="branch_style7">
			<LineStyle>
				<color>ff140268</color>
				<width>4.0</width>
			</LineStyle>
		</Style>
		<Style id="branch_style7">
			<LineStyle>
				<color>ff140268</color>
				<width>4.0</width>
			</LineStyle>
		</Style>
		<Style id="branch_style7">
			<LineStyle>
				<color>ff140268</color>
				<width>4.0</width>
			</LineStyle>
		</Style>
		<Style id="branch_style7">
			<LineStyle>
				<color>ff140268</color>
				<width>4.0</width>
			</LineStyle>
		</Style>
		<Style id="branch_style7">
			<LineStyle>
				<color>ff140268</color>
				<width>4.0</width>
			</LineStyle>
		</Style>
		<Style id="branch_style7">
			<LineStyle>
				<color>ff140268</color>
				<width>4.0</width>
			</LineStyle>
		</Style>
		<Style id="branch_style7">
			<LineStyle>
				<color>ff140268</color>
				<width>4.0</width>
			</LineStyle>
		</Style>
		<Style id="branch_style7">
			<LineStyle>
				<color>ff140268</color>
				<width>4.0</width>
			</LineStyle>
		</Style>
		<Style id="branch_style7">
			<LineStyle>
				<color>ff140268</color>
				<width>4.0</width>
			</LineStyle>
		</Style>
		<Style id="branch_style7">
			<LineStyle>
				<color>ff140268</color>
				<width>4.0</width>
			</LineStyle>
		</Style>
		<Style id="branch_style7">
			<LineStyle>
				<color>ff140268</color>
				<width>4.0</width>
			</LineStyle>
		</Style>
		<Style id="branch_style7">
			<LineStyle>
				<color>ff140268</color>
				<width>4.0</width>
			</LineStyle>
		</Style>
		<Style id="branch_style7">
			<LineStyle>
				<color>ff140268</color>
				<width>4.0</width>
			</LineStyle>
		</Style>
		<Style id="branch_style7">
			<LineStyle>
				<color>ff140268</color>
				<width>4.0</width>
			</LineStyle>
		</Style>
		<Style id="branch_style7">
			<LineStyle>
				<color>ff140268</color>
				<width>4.0</width>
			</LineStyle>
		</Style>
		<Style id="branch_style7">
			<LineStyle>
				<color>ff140268</color>
				<width>4.0</width>
			</LineStyle>
		</Style>
		<Style id="branch_style7">
			<LineStyle>
				<color>ff140268</color>
				<width>4.0</width>
			</LineStyle>
		</Style>
		<Style id="branch_style7">
			<LineStyle>
				<color>ff140268</color>
				<width>4.0</width>
			</LineStyle>
		</Style>
		<Style id="branch_style7">
			<LineStyle>
				<color>ff140268</color>
				<width>4.0</width>
			</LineStyle>
		</Style>
		<Style id="branch_style7">
			<LineStyle>
				<color>ff140268</color>
				<width>4.0</width>
			</LineStyle>
		</Style>
		<Style id="branch_style7">
			<LineStyle>
				<color>ff140268</color>
				<width>4.0</width>
			</LineStyle>
		</Style>
		<Style id="branch_style7">
			<LineStyle>
				<color>ff140268</color>
				<width>4.0</width>
			</LineStyle>
		</Style>
		<Style id="branch_style7">
			<LineStyle>
				<color>ff140268</color>
				<width>4.0</width>
			</LineStyle>
		</Style>
		<Style id="branch_style7">
			<LineStyle>
				<color>ff140268</color>
				<width>4.0</width>
			</LineStyle>
		</Style>
		<Style id="branch_style7">
			<LineStyle>
				<color>ff140268</color>
				<width>4.0</width>
			</LineStyle>
		</Style>
		<Style id="branch_style7">
			<LineStyle>
				<color>ff140268</color>
				<width>4.0</width>
			</LineStyle>
		</Style>
		<Style id="branch_style7">
			<LineStyle>
				<color>ff140268</color>
				<width>4.0</width>
			</LineStyle>
		</Style>
		<Style id="branch_style7">
			<LineStyle>
				<color>ff140268</color>
				<width>4.0</width>
			</LineStyle>
		</Style>
		<Style id="branch_style7">
			<LineStyle>
				<color>ff140268</color>
				<width>4.0</width>
			</LineStyle>
		</Style>
		<Style id="branch_style7">
			<LineStyle>
				<color>ff140268</color>
				<width>4.0</width>
			</LineStyle>
		</Style>
		<Style id="branch_style7">
			<LineStyle>
				<color>ff140268</color>
				<width>4.0</width>
			</LineStyle>
		</Style>
		<Style id="branch_style7">
			<LineStyle>
				<color>ff140268</color>
				<width>4.0</width>
			</LineStyle>
		</Style>
		<Style id="branch_style7">
			<LineStyle>
				<color>ff140268</color>
				<width>4.0</width>
			</LineStyle>
		</Style>
		<Style id="branch_style8">
			<LineStyle>
				<color>ff12015f</color>
				<width>4.0</width>
			</LineStyle>
		</Style>
		<Style id="branch_style8">
			<LineStyle>
				<color>ff12015f</color>
				<width>4.0</width>
			</LineStyle>
		</Style>
		<Style id="branch_style8">
			<LineStyle>
				<color>ff12015f</color>
				<width>4.0</width>
			</LineStyle>
		</Style>
		<Style id="branch_style8">
			<LineStyle>
				<color>ff12015f</color>
				<width>4.0</width>
			</LineStyle>
		</Style>
		<Style id="branch_style8">
			<LineStyle>
				<color>ff12015f</color>
				<width>4.0</width>
			</LineStyle>
		</Style>
		<Style id="branch_style8">
			<LineStyle>
				<color>ff12015f</color>
				<width>4.0</width>
			</LineStyle>
		</Style>
		<Style id="branch_style8">
			<LineStyle>
				<color>ff12015f</color>
				<width>4.0</width>
			</LineStyle>
		</Style>
		<Style id="branch_style8">
			<LineStyle>
				<color>ff12015f</color>
				<width>4.0</width>
			</LineStyle>
		</Style>
		<Style id="branch_style8">
			<LineStyle>
				<color>ff12015f</color>
				<width>4.0</width>
			</LineStyle>
		</Style>
		<Style id="branch_style8">
			<LineStyle>
				<color>ff12015f</color>
				<width>4.0</width>
			</LineStyle>
		</Style>
		<Style id="branch_style8">
			<LineStyle>
				<color>ff12015f</color>
				<width>4.0</width>
			</LineStyle>
		</Style>
		<Style id="branch_style8">
			<LineStyle>
				<color>ff12015f</color>
				<width>4.0</width>
			</LineStyle>
		</Style>
		<Style id="branch_style8">
			<LineStyle>
				<color>ff12015f</color>
				<width>4.0</width>
			</LineStyle>
		</Style>
		<Style id="branch_style8">
			<LineStyle>
				<color>ff12015f</color>
				<width>4.0</width>
			</LineStyle>
		</Style>
		<Style id="branch_style8">
			<LineStyle>
				<color>ff12015f</color>
				<width>4.0</width>
			</LineStyle>
		</Style>
		<Style id="branch_style8">
			<LineStyle>
				<color>ff12015f</color>
				<width>4.0</width>
			</LineStyle>
		</Style>
		<Style id="branch_style8">
			<LineStyle>
				<color>ff12015f</color>
				<width>4.0</width>
			</LineStyle>
		</Style>
		<Style id="branch_style8">
			<LineStyle>
				<color>ff12015f</color>
				<width>4.0</width>
			</LineStyle>
		</Style>
		<Style id="branch_style8">
			<LineStyle>
				<color>ff12015f</color>
				<width>4.0</width>
			</LineStyle>
		</Style>
		<Style id="branch_style8">
			<LineStyle>
				<color>ff12015f</color>
				<width>4.0</width>
			</LineStyle>
		</Style>
		<Style id="branch_style8">
			<LineStyle>
				<color>ff12015f</color>
				<width>4.0</width>
			</LineStyle>
		</Style>
		<Style id="branch_style8">
			<LineStyle>
				<color>ff12015f</color>
				<width>4.0</width>
			</LineStyle>
		</Style>
		<Style id="branch_style8">
			<LineStyle>
				<color>ff12015f</color>
				<width>4.0</width>
			</LineStyle>
		</Style>
		<Style id="branch_style8">
			<LineStyle>
				<color>ff12015f</color>
				<width>4.0</width>
			</LineStyle>
		</Style>
		<Style id="branch_style8">
			<LineStyle>
				<color>ff12015f</color>
				<width>4.0</width>
			</LineStyle>
		</Style>
		<Style id="branch_style8">
			<LineStyle>
				<color>ff12015f</color>
				<width>4.0</width>
			</LineStyle>
		</Style>
		<Style id="branch_style8">
			<LineStyle>
				<color>ff12015f</color>
				<width>4.0</width>
			</LineStyle>
		</Style>
		<Style id="branch_style8">
			<LineStyle>
				<color>ff12015f</color>
				<width>4.0</width>
			</LineStyle>
		</Style>
		<Style id="branch_style8">
			<LineStyle>
				<color>ff12015f</color>
				<width>4.0</width>
			</LineStyle>
		</Style>
		<Style id="branch_style8">
			<LineStyle>
				<color>ff12015f</color>
				<width>4.0</width>
			</LineStyle>
		</Style>
		<Style id="branch_style8">
			<LineStyle>
				<color>ff12015f</color>
				<width>4.0</width>
			</LineStyle>
		</Style>
		<Style id="branch_style8">
			<LineStyle>
				<color>ff12015f</color>
				<width>4.0</width>
			</LineStyle>
		</Style>
		<Style id="branch_style8">
			<LineStyle>
				<color>ff12015f</color>
				<width>4.0</width>
			</LineStyle>
		</Style>
		<Style id="branch_style8">
			<LineStyle>
				<color>ff12015f</color>
				<width>4.0</width>
			</LineStyle>
		</Style>
		<Style id="branch_style8">
			<LineStyle>
				<color>ff12015f</color>
				<width>4.0</width>
			</LineStyle>
		</Style>
		<Style id="branch_style8">
			<LineStyle>
				<color>ff12015f</color>
				<width>4.0</width>
			</LineStyle>
		</Style>
		<Style id="branch_style8">
			<LineStyle>
				<color>ff12015f</color>
				<width>4.0</width>
			</LineStyle>
		</Style>
		<Style id="branch_style8">
			<LineStyle>
				<color>ff12015f</color>
				<width>4.0</width>
			</LineStyle>
		</Style>
		<Style id="branch_style8">
			<LineStyle>
				<color>ff12015f</color>
				<width>4.0</width>
			</LineStyle>
		</Style>
		<Style id="branch_style8">
			<LineStyle>
				<color>ff12015f</color>
				<width>4.0</width>
			</LineStyle>
		</Style>
		<Style id="branch_style8">
			<LineStyle>
				<color>ff12015f</color>
				<width>4.0</width>
			</LineStyle>
		</Style>
		<Style id="branch_style8">
			<LineStyle>
				<color>ff12015f</color>
				<width>4.0</width>
			</LineStyle>
		</Style>
		<Style id="branch_style8">
			<LineStyle>
				<color>ff12015f</color>
				<width>4.0</width>
			</LineStyle>
		</Style>
		<Style id="branch_style8">
			<LineStyle>
				<color>ff12015f</color>
				<width>4.0</width>
			</LineStyle>
		</Style>
		<Style id="branch_style8">
			<LineStyle>
				<color>ff12015f</color>
				<width>4.0</width>
			</LineStyle>
		</Style>
		<Style id="branch_style8">
			<LineStyle>
				<color>ff12015f</color>
				<width>4.0</width>
			</LineStyle>
		</Style>
		<Style id="branch_style8">
			<LineStyle>
				<color>ff12015f</color>
				<width>4.0</width>
			</LineStyle>
		</Style>
		<Style id="branch_style8">
			<LineStyle>
				<color>ff12015f</color>
				<width>4.0</width>
			</LineStyle>
		</Style>
		<Style id="branch_style8">
			<LineStyle>
				<color>ff12015f</color>
				<width>4.0</width>
			</LineStyle>
		</Style>
		<Style id="branch_style8">
			<LineStyle>
				<color>ff12015f</color>
				<width>4.0</width>
			</LineStyle>
		</Style>
		<Style id="branch_style8">
			<LineStyle>
				<color>ff12015f</color>
				<width>4.0</width>
			</LineStyle>
		</Style>
		<Style id="branch_style8">
			<LineStyle>
				<color>ff12015f</color>
				<width>4.0</width>
			</LineStyle>
		</Style>
		<Style id="branch_style8">
			<LineStyle>
				<color>ff12015f</color>
				<width>4.0</width>
			</LineStyle>
		</Style>
		<Style id="branch_style8">
			<LineStyle>
				<color>ff12015f</color>
				<width>4.0</width>
			</LineStyle>
		</Style>
		<Style id="branch_style8">
			<LineStyle>
				<color>ff12015f</color>
				<width>4.0</width>
			</LineStyle>
		</Style>
		<Style id="branch_style8">
			<LineStyle>
				<color>ff12015f</color>
				<width>4.0</width>
			</LineStyle>
		</Style>
		<Style id="branch_style8">
			<LineStyle>
				<color>ff12015f</color>
				<width>4.0</width>
			</LineStyle>
		</Style>
		<Style id="branch_style8">
			<LineStyle>
				<color>ff12015f</color>
				<width>4.0</width>
			</LineStyle>
		</Style>
		<Style id="branch_style8">
			<LineStyle>
				<color>ff12015f</color>
				<width>4.0</width>
			</LineStyle>
		</Style>
		<Style id="branch_style8">
			<LineStyle>
				<color>ff12015f</color>
				<width>4.0</width>
			</LineStyle>
		</Style>
		<Style id="branch_style8">
			<LineStyle>
				<color>ff12015f</color>
				<width>4.0</width>
			</LineStyle>
		</Style>
		<Style id="branch_style8">
			<LineStyle>
				<color>ff12015f</color>
				<width>4.0</width>
			</LineStyle>
		</Style>
		<Style id="branch_style8">
			<LineStyle>
				<color>ff12015f</color>
				<width>4.0</width>
			</LineStyle>
		</Style>
		<Style id="branch_style8">
			<LineStyle>
				<color>ff12015f</color>
				<width>4.0</width>
			</LineStyle>
		</Style>
		<Style id="branch_style8">
			<LineStyle>
				<color>ff12015f</color>
				<width>4.0</width>
			</LineStyle>
		</Style>
		<Style id="branch_style8">
			<LineStyle>
				<color>ff12015f</color>
				<width>4.0</width>
			</LineStyle>
		</Style>
		<Style id="branch_style8">
			<LineStyle>
				<color>ff12015f</color>
				<width>4.0</width>
			</LineStyle>
		</Style>
		<Style id="branch_style8">
			<LineStyle>
				<color>ff12015f</color>
				<width>4.0</width>
			</LineStyle>
		</Style>
		<Style id="branch_style8">
			<LineStyle>
				<color>ff12015f</color>
				<width>4.0</width>
			</LineStyle>
		</Style>
		<Style id="branch_style8">
			<LineStyle>
				<color>ff12015f</color>
				<width>4.0</width>
			</LineStyle>
		</Style>
		<Style id="branch_style8">
			<LineStyle>
				<color>ff12015f</color>
				<width>4.0</width>
			</LineStyle>
		</Style>
		<Style id="branch_style8">
			<LineStyle>
				<color>ff12015f</color>
				<width>4.0</width>
			</LineStyle>
		</Style>
		<Style id="branch_style8">
			<LineStyle>
				<color>ff12015f</color>
				<width>4.0</width>
			</LineStyle>
		</Style>
		<Style id="branch_style8">
			<LineStyle>
				<color>ff12015f</color>
				<width>4.0</width>
			</LineStyle>
		</Style>
		<Style id="branch_style8">
			<LineStyle>
				<color>ff12015f</color>
				<width>4.0</width>
			</LineStyle>
		</Style>
		<Style id="branch_style8">
			<LineStyle>
				<color>ff12015f</color>
				<width>4.0</width>
			</LineStyle>
		</Style>
		<Style id="branch_style8">
			<LineStyle>
				<color>ff12015f</color>
				<width>4.0</width>
			</LineStyle>
		</Style>
		<Style id="branch_style8">
			<LineStyle>
				<color>ff12015f</color>
				<width>4.0</width>
			</LineStyle>
		</Style>
		<Style id="branch_style8">
			<LineStyle>
				<color>ff12015f</color>
				<width>4.0</width>
			</LineStyle>
		</Style>
		<Style id="branch_style8">
			<LineStyle>
				<color>ff12015f</color>
				<width>4.0</width>
			</LineStyle>
		</Style>
		<Style id="branch_style8">
			<LineStyle>
				<color>ff12015f</color>
				<width>4.0</width>
			</LineStyle>
		</Style>
		<Style id="branch_style8">
			<LineStyle>
				<color>ff12015f</color>
				<width>4.0</width>
			</LineStyle>
		</Style>
		<Style id="branch_style8">
			<LineStyle>
				<color>ff12015f</color>
				<width>4.0</width>
			</LineStyle>
		</Style>
		<Style id="branch_style8">
			<LineStyle>
				<color>ff12015f</color>
				<width>4.0</width>
			</LineStyle>
		</Style>
		<Style id="branch_style8">
			<LineStyle>
				<color>ff12015f</color>
				<width>4.0</width>
			</LineStyle>
		</Style>
		<Style id="branch_style8">
			<LineStyle>
				<color>ff12015f</color>
				<width>4.0</width>
			</LineStyle>
		</Style>
		<Style id="branch_style8">
			<LineStyle>
				<color>ff12015f</color>
				<width>4.0</width>
			</LineStyle>
		</Style>
		<Style id="branch_style8">
			<LineStyle>
				<color>ff12015f</color>
				<width>4.0</width>
			</LineStyle>
		</Style>
		<Style id="branch_style8">
			<LineStyle>
				<color>ff12015f</color>
				<width>4.0</width>
			</LineStyle>
		</Style>
		<Style id="branch_style8">
			<LineStyle>
				<color>ff12015f</color>
				<width>4.0</width>
			</LineStyle>
		</Style>
		<Style id="branch_style8">
			<LineStyle>
				<color>ff12015f</color>
				<width>4.0</width>
			</LineStyle>
		</Style>
		<Style id="branch_style8">
			<LineStyle>
				<color>ff12015f</color>
				<width>4.0</width>
			</LineStyle>
		</Style>
		<Style id="branch_style8">
			<LineStyle>
				<color>ff12015f</color>
				<width>4.0</width>
			</LineStyle>
		</Style>
		<Style id="branch_style8">
			<LineStyle>
				<color>ff12015f</color>
				<width>4.0</width>
			</LineStyle>
		</Style>
		<Style id="branch_style8">
			<LineStyle>
				<color>ff12015f</color>
				<width>4.0</width>
			</LineStyle>
		</Style>
		<Style id="branch_style8">
			<LineStyle>
				<color>ff12015f</color>
				<width>4.0</width>
			</LineStyle>
		</Style>
		<Style id="branch_style8">
			<LineStyle>
				<color>ff12015f</color>
				<width>4.0</width>
			</LineStyle>
		</Style>
		<Style id="branch_style8">
			<LineStyle>
				<color>ff12015f</color>
				<width>4.0</width>
			</LineStyle>
		</Style>
		<Style id="branch_style8">
			<LineStyle>
				<color>ff12015f</color>
				<width>4.0</width>
			</LineStyle>
		</Style>
		<Style id="branch_style8">
			<LineStyle>
				<color>ff12015f</color>
				<width>4.0</width>
			</LineStyle>
		</Style>
		<Style id="branch_style9">
			<LineStyle>
				<color>ff14026b</color>
				<width>4.0</width>
			</LineStyle>
		</Style>
		<Style id="branch_style9">
			<LineStyle>
				<color>ff14026b</color>
				<width>4.0</width>
			</LineStyle>
		</Style>
		<Style id="branch_style9">
			<LineStyle>
				<color>ff14026b</color>
				<width>4.0</width>
			</LineStyle>
		</Style>
		<Style id="branch_style9">
			<LineStyle>
				<color>ff14026b</color>
				<width>4.0</width>
			</LineStyle>
		</Style>
		<Style id="branch_style9">
			<LineStyle>
				<color>ff14026b</color>
				<width>4.0</width>
			</LineStyle>
		</Style>
		<Style id="branch_style9">
			<LineStyle>
				<color>ff14026b</color>
				<width>4.0</width>
			</LineStyle>
		</Style>
		<Style id="branch_style9">
			<LineStyle>
				<color>ff14026b</color>
				<width>4.0</width>
			</LineStyle>
		</Style>
		<Style id="branch_style9">
			<LineStyle>
				<color>ff14026b</color>
				<width>4.0</width>
			</LineStyle>
		</Style>
		<Style id="branch_style9">
			<LineStyle>
				<color>ff14026b</color>
				<width>4.0</width>
			</LineStyle>
		</Style>
		<Style id="branch_style9">
			<LineStyle>
				<color>ff14026b</color>
				<width>4.0</width>
			</LineStyle>
		</Style>
		<Style id="branch_style9">
			<LineStyle>
				<color>ff14026b</color>
				<width>4.0</width>
			</LineStyle>
		</Style>
		<Style id="branch_style9">
			<LineStyle>
				<color>ff14026b</color>
				<width>4.0</width>
			</LineStyle>
		</Style>
		<Style id="branch_style9">
			<LineStyle>
				<color>ff14026b</color>
				<width>4.0</width>
			</LineStyle>
		</Style>
		<Style id="branch_style9">
			<LineStyle>
				<color>ff14026b</color>
				<width>4.0</width>
			</LineStyle>
		</Style>
		<Style id="branch_style9">
			<LineStyle>
				<color>ff14026b</color>
				<width>4.0</width>
			</LineStyle>
		</Style>
		<Style id="branch_style9">
			<LineStyle>
				<color>ff14026b</color>
				<width>4.0</width>
			</LineStyle>
		</Style>
		<Style id="branch_style9">
			<LineStyle>
				<color>ff14026b</color>
				<width>4.0</width>
			</LineStyle>
		</Style>
		<Style id="branch_style9">
			<LineStyle>
				<color>ff14026b</color>
				<width>4.0</width>
			</LineStyle>
		</Style>
		<Style id="branch_style9">
			<LineStyle>
				<color>ff14026b</color>
				<width>4.0</width>
			</LineStyle>
		</Style>
		<Style id="branch_style9">
			<LineStyle>
				<color>ff14026b</color>
				<width>4.0</width>
			</LineStyle>
		</Style>
		<Style id="branch_style9">
			<LineStyle>
				<color>ff14026b</color>
				<width>4.0</width>
			</LineStyle>
		</Style>
		<Style id="branch_style9">
			<LineStyle>
				<color>ff14026b</color>
				<width>4.0</width>
			</LineStyle>
		</Style>
		<Style id="branch_style9">
			<LineStyle>
				<color>ff14026b</color>
				<width>4.0</width>
			</LineStyle>
		</Style>
		<Style id="branch_style9">
			<LineStyle>
				<color>ff14026b</color>
				<width>4.0</width>
			</LineStyle>
		</Style>
		<Style id="branch_style9">
			<LineStyle>
				<color>ff14026b</color>
				<width>4.0</width>
			</LineStyle>
		</Style>
		<Style id="branch_style9">
			<LineStyle>
				<color>ff14026b</color>
				<width>4.0</width>
			</LineStyle>
		</Style>
		<Style id="branch_style9">
			<LineStyle>
				<color>ff14026b</color>
				<width>4.0</width>
			</LineStyle>
		</Style>
		<Style id="branch_style9">
			<LineStyle>
				<color>ff14026b</color>
				<width>4.0</width>
			</LineStyle>
		</Style>
		<Style id="branch_style9">
			<LineStyle>
				<color>ff14026b</color>
				<width>4.0</width>
			</LineStyle>
		</Style>
		<Style id="branch_style9">
			<LineStyle>
				<color>ff14026b</color>
				<width>4.0</width>
			</LineStyle>
		</Style>
		<Style id="branch_style9">
			<LineStyle>
				<color>ff14026b</color>
				<width>4.0</width>
			</LineStyle>
		</Style>
		<Style id="branch_style9">
			<LineStyle>
				<color>ff14026b</color>
				<width>4.0</width>
			</LineStyle>
		</Style>
		<Style id="branch_style9">
			<LineStyle>
				<color>ff14026b</color>
				<width>4.0</width>
			</LineStyle>
		</Style>
		<Style id="branch_style9">
			<LineStyle>
				<color>ff14026b</color>
				<width>4.0</width>
			</LineStyle>
		</Style>
		<Style id="branch_style9">
			<LineStyle>
				<color>ff14026b</color>
				<width>4.0</width>
			</LineStyle>
		</Style>
		<Style id="branch_style9">
			<LineStyle>
				<color>ff14026b</color>
				<width>4.0</width>
			</LineStyle>
		</Style>
		<Style id="branch_style9">
			<LineStyle>
				<color>ff14026b</color>
				<width>4.0</width>
			</LineStyle>
		</Style>
		<Style id="branch_style9">
			<LineStyle>
				<color>ff14026b</color>
				<width>4.0</width>
			</LineStyle>
		</Style>
		<Style id="branch_style9">
			<LineStyle>
				<color>ff14026b</color>
				<width>4.0</width>
			</LineStyle>
		</Style>
		<Style id="branch_style9">
			<LineStyle>
				<color>ff14026b</color>
				<width>4.0</width>
			</LineStyle>
		</Style>
		<Style id="branch_style9">
			<LineStyle>
				<color>ff14026b</color>
				<width>4.0</width>
			</LineStyle>
		</Style>
		<Style id="branch_style9">
			<LineStyle>
				<color>ff14026b</color>
				<width>4.0</width>
			</LineStyle>
		</Style>
		<Style id="branch_style9">
			<LineStyle>
				<color>ff14026b</color>
				<width>4.0</width>
			</LineStyle>
		</Style>
		<Style id="branch_style9">
			<LineStyle>
				<color>ff14026b</color>
				<width>4.0</width>
			</LineStyle>
		</Style>
		<Style id="branch_style9">
			<LineStyle>
				<color>ff14026b</color>
				<width>4.0</width>
			</LineStyle>
		</Style>
		<Style id="branch_style9">
			<LineStyle>
				<color>ff14026b</color>
				<width>4.0</width>
			</LineStyle>
		</Style>
		<Style id="branch_style9">
			<LineStyle>
				<color>ff14026b</color>
				<width>4.0</width>
			</LineStyle>
		</Style>
		<Style id="branch_style9">
			<LineStyle>
				<color>ff14026b</color>
				<width>4.0</width>
			</LineStyle>
		</Style>
		<Style id="branch_style9">
			<LineStyle>
				<color>ff14026b</color>
				<width>4.0</width>
			</LineStyle>
		</Style>
		<Style id="branch_style9">
			<LineStyle>
				<color>ff14026b</color>
				<width>4.0</width>
			</LineStyle>
		</Style>
		<Style id="branch_style9">
			<LineStyle>
				<color>ff14026b</color>
				<width>4.0</width>
			</LineStyle>
		</Style>
		<Style id="branch_style9">
			<LineStyle>
				<color>ff14026b</color>
				<width>4.0</width>
			</LineStyle>
		</Style>
		<Style id="branch_style9">
			<LineStyle>
				<color>ff14026b</color>
				<width>4.0</width>
			</LineStyle>
		</Style>
		<Style id="branch_style9">
			<LineStyle>
				<color>ff14026b</color>
				<width>4.0</width>
			</LineStyle>
		</Style>
		<Style id="branch_style9">
			<LineStyle>
				<color>ff14026b</color>
				<width>4.0</width>
			</LineStyle>
		</Style>
		<Style id="branch_style9">
			<LineStyle>
				<color>ff14026b</color>
				<width>4.0</width>
			</LineStyle>
		</Style>
		<Style id="branch_style9">
			<LineStyle>
				<color>ff14026b</color>
				<width>4.0</width>
			</LineStyle>
		</Style>
		<Style id="branch_style9">
			<LineStyle>
				<color>ff14026b</color>
				<width>4.0</width>
			</LineStyle>
		</Style>
		<Style id="branch_style9">
			<LineStyle>
				<color>ff14026b</color>
				<width>4.0</width>
			</LineStyle>
		</Style>
		<Style id="branch_style9">
			<LineStyle>
				<color>ff14026b</color>
				<width>4.0</width>
			</LineStyle>
		</Style>
		<Style id="branch_style9">
			<LineStyle>
				<color>ff14026b</color>
				<width>4.0</width>
			</LineStyle>
		</Style>
		<Style id="branch_style9">
			<LineStyle>
				<color>ff14026b</color>
				<width>4.0</width>
			</LineStyle>
		</Style>
		<Style id="branch_style9">
			<LineStyle>
				<color>ff14026b</color>
				<width>4.0</width>
			</LineStyle>
		</Style>
		<Style id="branch_style9">
			<LineStyle>
				<color>ff14026b</color>
				<width>4.0</width>
			</LineStyle>
		</Style>
		<Style id="branch_style9">
			<LineStyle>
				<color>ff14026b</color>
				<width>4.0</width>
			</LineStyle>
		</Style>
		<Style id="branch_style9">
			<LineStyle>
				<color>ff14026b</color>
				<width>4.0</width>
			</LineStyle>
		</Style>
		<Style id="branch_style9">
			<LineStyle>
				<color>ff14026b</color>
				<width>4.0</width>
			</LineStyle>
		</Style>
		<Style id="branch_style9">
			<LineStyle>
				<color>ff14026b</color>
				<width>4.0</width>
			</LineStyle>
		</Style>
		<Style id="branch_style9">
			<LineStyle>
				<color>ff14026b</color>
				<width>4.0</width>
			</LineStyle>
		</Style>
		<Style id="branch_style9">
			<LineStyle>
				<color>ff14026b</color>
				<width>4.0</width>
			</LineStyle>
		</Style>
		<Style id="branch_style9">
			<LineStyle>
				<color>ff14026b</color>
				<width>4.0</width>
			</LineStyle>
		</Style>
		<Style id="branch_style9">
			<LineStyle>
				<color>ff14026b</color>
				<width>4.0</width>
			</LineStyle>
		</Style>
		<Style id="branch_style9">
			<LineStyle>
				<color>ff14026b</color>
				<width>4.0</width>
			</LineStyle>
		</Style>
		<Style id="branch_style9">
			<LineStyle>
				<color>ff14026b</color>
				<width>4.0</width>
			</LineStyle>
		</Style>
		<Style id="branch_style9">
			<LineStyle>
				<color>ff14026b</color>
				<width>4.0</width>
			</LineStyle>
		</Style>
		<Style id="branch_style9">
			<LineStyle>
				<color>ff14026b</color>
				<width>4.0</width>
			</LineStyle>
		</Style>
		<Style id="branch_style9">
			<LineStyle>
				<color>ff14026b</color>
				<width>4.0</width>
			</LineStyle>
		</Style>
		<Style id="branch_style9">
			<LineStyle>
				<color>ff14026b</color>
				<width>4.0</width>
			</LineStyle>
		</Style>
		<Style id="branch_style9">
			<LineStyle>
				<color>ff14026b</color>
				<width>4.0</width>
			</LineStyle>
		</Style>
		<Style id="branch_style9">
			<LineStyle>
				<color>ff14026b</color>
				<width>4.0</width>
			</LineStyle>
		</Style>
		<Style id="branch_style9">
			<LineStyle>
				<color>ff14026b</color>
				<width>4.0</width>
			</LineStyle>
		</Style>
		<Style id="branch_style9">
			<LineStyle>
				<color>ff14026b</color>
				<width>4.0</width>
			</LineStyle>
		</Style>
		<Style id="branch_style9">
			<LineStyle>
				<color>ff14026b</color>
				<width>4.0</width>
			</LineStyle>
		</Style>
		<Style id="branch_style9">
			<LineStyle>
				<color>ff14026b</color>
				<width>4.0</width>
			</LineStyle>
		</Style>
		<Style id="branch_style9">
			<LineStyle>
				<color>ff14026b</color>
				<width>4.0</width>
			</LineStyle>
		</Style>
		<Style id="branch_style9">
			<LineStyle>
				<color>ff14026b</color>
				<width>4.0</width>
			</LineStyle>
		</Style>
		<Style id="branch_style9">
			<LineStyle>
				<color>ff14026b</color>
				<width>4.0</width>
			</LineStyle>
		</Style>
		<Style id="branch_style9">
			<LineStyle>
				<color>ff14026b</color>
				<width>4.0</width>
			</LineStyle>
		</Style>
		<Style id="branch_style9">
			<LineStyle>
				<color>ff14026b</color>
				<width>4.0</width>
			</LineStyle>
		</Style>
		<Style id="branch_style9">
			<LineStyle>
				<color>ff14026b</color>
				<width>4.0</width>
			</LineStyle>
		</Style>
		<Style id="branch_style9">
			<LineStyle>
				<color>ff14026b</color>
				<width>4.0</width>
			</LineStyle>
		</Style>
		<Style id="branch_style9">
			<LineStyle>
				<color>ff14026b</color>
				<width>4.0</width>
			</LineStyle>
		</Style>
		<Style id="branch_style9">
			<LineStyle>
				<color>ff14026b</color>
				<width>4.0</width>
			</LineStyle>
		</Style>
		<Style id="branch_style9">
			<LineStyle>
				<color>ff14026b</color>
				<width>4.0</width>
			</LineStyle>
		</Style>
		<Style id="branch_style9">
			<LineStyle>
				<color>ff14026b</color>
				<width>4.0</width>
			</LineStyle>
		</Style>
		<Style id="branch_style9">
			<LineStyle>
				<color>ff14026b</color>
				<width>4.0</width>
			</LineStyle>
		</Style>
		<Style id="branch_style9">
			<LineStyle>
				<color>ff14026b</color>
				<width>4.0</width>
			</LineStyle>
		</Style>
		<Style id="branch_style9">
			<LineStyle>
				<color>ff14026b</color>
				<width>4.0</width>
			</LineStyle>
		</Style>
		<Style id="branch_style9">
			<LineStyle>
				<color>ff14026b</color>
				<width>4.0</width>
			</LineStyle>
		</Style>
		<Style id="branch_style9">
			<LineStyle>
				<color>ff14026b</color>
				<width>4.0</width>
			</LineStyle>
		</Style>
		<Style id="branch_style10">
			<LineStyle>
				<color>ff190280</color>
				<width>4.0</width>
			</LineStyle>
		</Style>
		<Style id="branch_style10">
			<LineStyle>
				<color>ff190280</color>
				<width>4.0</width>
			</LineStyle>
		</Style>
		<Style id="branch_style10">
			<LineStyle>
				<color>ff190280</color>
				<width>4.0</width>
			</LineStyle>
		</Style>
		<Style id="branch_style10">
			<LineStyle>
				<color>ff190280</color>
				<width>4.0</width>
			</LineStyle>
		</Style>
		<Style id="branch_style10">
			<LineStyle>
				<color>ff190280</color>
				<width>4.0</width>
			</LineStyle>
		</Style>
		<Style id="branch_style10">
			<LineStyle>
				<color>ff190280</color>
				<width>4.0</width>
			</LineStyle>
		</Style>
		<Style id="branch_style10">
			<LineStyle>
				<color>ff190280</color>
				<width>4.0</width>
			</LineStyle>
		</Style>
		<Style id="branch_style10">
			<LineStyle>
				<color>ff190280</color>
				<width>4.0</width>
			</LineStyle>
		</Style>
		<Style id="branch_style10">
			<LineStyle>
				<color>ff190280</color>
				<width>4.0</width>
			</LineStyle>
		</Style>
		<Style id="branch_style10">
			<LineStyle>
				<color>ff190280</color>
				<width>4.0</width>
			</LineStyle>
		</Style>
		<Style id="branch_style10">
			<LineStyle>
				<color>ff190280</color>
				<width>4.0</width>
			</LineStyle>
		</Style>
		<Style id="branch_style10">
			<LineStyle>
				<color>ff190280</color>
				<width>4.0</width>
			</LineStyle>
		</Style>
		<Style id="branch_style10">
			<LineStyle>
				<color>ff190280</color>
				<width>4.0</width>
			</LineStyle>
		</Style>
		<Style id="branch_style10">
			<LineStyle>
				<color>ff190280</color>
				<width>4.0</width>
			</LineStyle>
		</Style>
		<Style id="branch_style10">
			<LineStyle>
				<color>ff190280</color>
				<width>4.0</width>
			</LineStyle>
		</Style>
		<Style id="branch_style10">
			<LineStyle>
				<color>ff190280</color>
				<width>4.0</width>
			</LineStyle>
		</Style>
		<Style id="branch_style10">
			<LineStyle>
				<color>ff190280</color>
				<width>4.0</width>
			</LineStyle>
		</Style>
		<Style id="branch_style10">
			<LineStyle>
				<color>ff190280</color>
				<width>4.0</width>
			</LineStyle>
		</Style>
		<Style id="branch_style10">
			<LineStyle>
				<color>ff190280</color>
				<width>4.0</width>
			</LineStyle>
		</Style>
		<Style id="branch_style10">
			<LineStyle>
				<color>ff190280</color>
				<width>4.0</width>
			</LineStyle>
		</Style>
		<Style id="branch_style10">
			<LineStyle>
				<color>ff190280</color>
				<width>4.0</width>
			</LineStyle>
		</Style>
		<Style id="branch_style10">
			<LineStyle>
				<color>ff190280</color>
				<width>4.0</width>
			</LineStyle>
		</Style>
		<Style id="branch_style10">
			<LineStyle>
				<color>ff190280</color>
				<width>4.0</width>
			</LineStyle>
		</Style>
		<Style id="branch_style10">
			<LineStyle>
				<color>ff190280</color>
				<width>4.0</width>
			</LineStyle>
		</Style>
		<Style id="branch_style10">
			<LineStyle>
				<color>ff190280</color>
				<width>4.0</width>
			</LineStyle>
		</Style>
		<Style id="branch_style10">
			<LineStyle>
				<color>ff190280</color>
				<width>4.0</width>
			</LineStyle>
		</Style>
		<Style id="branch_style10">
			<LineStyle>
				<color>ff190280</color>
				<width>4.0</width>
			</LineStyle>
		</Style>
		<Style id="branch_style10">
			<LineStyle>
				<color>ff190280</color>
				<width>4.0</width>
			</LineStyle>
		</Style>
		<Style id="branch_style10">
			<LineStyle>
				<color>ff190280</color>
				<width>4.0</width>
			</LineStyle>
		</Style>
		<Style id="branch_style10">
			<LineStyle>
				<color>ff190280</color>
				<width>4.0</width>
			</LineStyle>
		</Style>
		<Style id="branch_style10">
			<LineStyle>
				<color>ff190280</color>
				<width>4.0</width>
			</LineStyle>
		</Style>
		<Style id="branch_style10">
			<LineStyle>
				<color>ff190280</color>
				<width>4.0</width>
			</LineStyle>
		</Style>
		<Style id="branch_style10">
			<LineStyle>
				<color>ff190280</color>
				<width>4.0</width>
			</LineStyle>
		</Style>
		<Style id="branch_style10">
			<LineStyle>
				<color>ff190280</color>
				<width>4.0</width>
			</LineStyle>
		</Style>
		<Style id="branch_style10">
			<LineStyle>
				<color>ff190280</color>
				<width>4.0</width>
			</LineStyle>
		</Style>
		<Style id="branch_style10">
			<LineStyle>
				<color>ff190280</color>
				<width>4.0</width>
			</LineStyle>
		</Style>
		<Style id="branch_style10">
			<LineStyle>
				<color>ff190280</color>
				<width>4.0</width>
			</LineStyle>
		</Style>
		<Style id="branch_style10">
			<LineStyle>
				<color>ff190280</color>
				<width>4.0</width>
			</LineStyle>
		</Style>
		<Style id="branch_style10">
			<LineStyle>
				<color>ff190280</color>
				<width>4.0</width>
			</LineStyle>
		</Style>
		<Style id="branch_style10">
			<LineStyle>
				<color>ff190280</color>
				<width>4.0</width>
			</LineStyle>
		</Style>
		<Style id="branch_style10">
			<LineStyle>
				<color>ff190280</color>
				<width>4.0</width>
			</LineStyle>
		</Style>
		<Style id="branch_style10">
			<LineStyle>
				<color>ff190280</color>
				<width>4.0</width>
			</LineStyle>
		</Style>
		<Style id="branch_style10">
			<LineStyle>
				<color>ff190280</color>
				<width>4.0</width>
			</LineStyle>
		</Style>
		<Style id="branch_style10">
			<LineStyle>
				<color>ff190280</color>
				<width>4.0</width>
			</LineStyle>
		</Style>
		<Style id="branch_style10">
			<LineStyle>
				<color>ff190280</color>
				<width>4.0</width>
			</LineStyle>
		</Style>
		<Style id="branch_style10">
			<LineStyle>
				<color>ff190280</color>
				<width>4.0</width>
			</LineStyle>
		</Style>
		<Style id="branch_style10">
			<LineStyle>
				<color>ff190280</color>
				<width>4.0</width>
			</LineStyle>
		</Style>
		<Style id="branch_style10">
			<LineStyle>
				<color>ff190280</color>
				<width>4.0</width>
			</LineStyle>
		</Style>
		<Style id="branch_style10">
			<LineStyle>
				<color>ff190280</color>
				<width>4.0</width>
			</LineStyle>
		</Style>
		<Style id="branch_style10">
			<LineStyle>
				<color>ff190280</color>
				<width>4.0</width>
			</LineStyle>
		</Style>
		<Style id="branch_style10">
			<LineStyle>
				<color>ff190280</color>
				<width>4.0</width>
			</LineStyle>
		</Style>
		<Style id="branch_style10">
			<LineStyle>
				<color>ff190280</color>
				<width>4.0</width>
			</LineStyle>
		</Style>
		<Style id="branch_style10">
			<LineStyle>
				<color>ff190280</color>
				<width>4.0</width>
			</LineStyle>
		</Style>
		<Style id="branch_style10">
			<LineStyle>
				<color>ff190280</color>
				<width>4.0</width>
			</LineStyle>
		</Style>
		<Style id="branch_style10">
			<LineStyle>
				<color>ff190280</color>
				<width>4.0</width>
			</LineStyle>
		</Style>
		<Style id="branch_style10">
			<LineStyle>
				<color>ff190280</color>
				<width>4.0</width>
			</LineStyle>
		</Style>
		<Style id="branch_style10">
			<LineStyle>
				<color>ff190280</color>
				<width>4.0</width>
			</LineStyle>
		</Style>
		<Style id="branch_style10">
			<LineStyle>
				<color>ff190280</color>
				<width>4.0</width>
			</LineStyle>
		</Style>
		<Style id="branch_style10">
			<LineStyle>
				<color>ff190280</color>
				<width>4.0</width>
			</LineStyle>
		</Style>
		<Style id="branch_style10">
			<LineStyle>
				<color>ff190280</color>
				<width>4.0</width>
			</LineStyle>
		</Style>
		<Style id="branch_style10">
			<LineStyle>
				<color>ff190280</color>
				<width>4.0</width>
			</LineStyle>
		</Style>
		<Style id="branch_style10">
			<LineStyle>
				<color>ff190280</color>
				<width>4.0</width>
			</LineStyle>
		</Style>
		<Style id="branch_style10">
			<LineStyle>
				<color>ff190280</color>
				<width>4.0</width>
			</LineStyle>
		</Style>
		<Style id="branch_style10">
			<LineStyle>
				<color>ff190280</color>
				<width>4.0</width>
			</LineStyle>
		</Style>
		<Style id="branch_style10">
			<LineStyle>
				<color>ff190280</color>
				<width>4.0</width>
			</LineStyle>
		</Style>
		<Style id="branch_style10">
			<LineStyle>
				<color>ff190280</color>
				<width>4.0</width>
			</LineStyle>
		</Style>
		<Style id="branch_style10">
			<LineStyle>
				<color>ff190280</color>
				<width>4.0</width>
			</LineStyle>
		</Style>
		<Style id="branch_style10">
			<LineStyle>
				<color>ff190280</color>
				<width>4.0</width>
			</LineStyle>
		</Style>
		<Style id="branch_style10">
			<LineStyle>
				<color>ff190280</color>
				<width>4.0</width>
			</LineStyle>
		</Style>
		<Style id="branch_style10">
			<LineStyle>
				<color>ff190280</color>
				<width>4.0</width>
			</LineStyle>
		</Style>
		<Style id="branch_style10">
			<LineStyle>
				<color>ff190280</color>
				<width>4.0</width>
			</LineStyle>
		</Style>
		<Style id="branch_style10">
			<LineStyle>
				<color>ff190280</color>
				<width>4.0</width>
			</LineStyle>
		</Style>
		<Style id="branch_style10">
			<LineStyle>
				<color>ff190280</color>
				<width>4.0</width>
			</LineStyle>
		</Style>
		<Style id="branch_style10">
			<LineStyle>
				<color>ff190280</color>
				<width>4.0</width>
			</LineStyle>
		</Style>
		<Style id="branch_style10">
			<LineStyle>
				<color>ff190280</color>
				<width>4.0</width>
			</LineStyle>
		</Style>
		<Style id="branch_style10">
			<LineStyle>
				<color>ff190280</color>
				<width>4.0</width>
			</LineStyle>
		</Style>
		<Style id="branch_style10">
			<LineStyle>
				<color>ff190280</color>
				<width>4.0</width>
			</LineStyle>
		</Style>
		<Style id="branch_style10">
			<LineStyle>
				<color>ff190280</color>
				<width>4.0</width>
			</LineStyle>
		</Style>
		<Style id="branch_style10">
			<LineStyle>
				<color>ff190280</color>
				<width>4.0</width>
			</LineStyle>
		</Style>
		<Style id="branch_style10">
			<LineStyle>
				<color>ff190280</color>
				<width>4.0</width>
			</LineStyle>
		</Style>
		<Style id="branch_style10">
			<LineStyle>
				<color>ff190280</color>
				<width>4.0</width>
			</LineStyle>
		</Style>
		<Style id="branch_style10">
			<LineStyle>
				<color>ff190280</color>
				<width>4.0</width>
			</LineStyle>
		</Style>
		<Style id="branch_style10">
			<LineStyle>
				<color>ff190280</color>
				<width>4.0</width>
			</LineStyle>
		</Style>
		<Style id="branch_style10">
			<LineStyle>
				<color>ff190280</color>
				<width>4.0</width>
			</LineStyle>
		</Style>
		<Style id="branch_style10">
			<LineStyle>
				<color>ff190280</color>
				<width>4.0</width>
			</LineStyle>
		</Style>
		<Style id="branch_style10">
			<LineStyle>
				<color>ff190280</color>
				<width>4.0</width>
			</LineStyle>
		</Style>
		<Style id="branch_style10">
			<LineStyle>
				<color>ff190280</color>
				<width>4.0</width>
			</LineStyle>
		</Style>
		<Style id="branch_style10">
			<LineStyle>
				<color>ff190280</color>
				<width>4.0</width>
			</LineStyle>
		</Style>
		<Style id="branch_style10">
			<LineStyle>
				<color>ff190280</color>
				<width>4.0</width>
			</LineStyle>
		</Style>
		<Style id="branch_style10">
			<LineStyle>
				<color>ff190280</color>
				<width>4.0</width>
			</LineStyle>
		</Style>
		<Style id="branch_style10">
			<LineStyle>
				<color>ff190280</color>
				<width>4.0</width>
			</LineStyle>
		</Style>
		<Style id="branch_style10">
			<LineStyle>
				<color>ff190280</color>
				<width>4.0</width>
			</LineStyle>
		</Style>
		<Style id="branch_style10">
			<LineStyle>
				<color>ff190280</color>
				<width>4.0</width>
			</LineStyle>
		</Style>
		<Style id="branch_style10">
			<LineStyle>
				<color>ff190280</color>
				<width>4.0</width>
			</LineStyle>
		</Style>
		<Style id="branch_style10">
			<LineStyle>
				<color>ff190280</color>
				<width>4.0</width>
			</LineStyle>
		</Style>
		<Style id="branch_style10">
			<LineStyle>
				<color>ff190280</color>
				<width>4.0</width>
			</LineStyle>
		</Style>
		<Style id="branch_style10">
			<LineStyle>
				<color>ff190280</color>
				<width>4.0</width>
			</LineStyle>
		</Style>
		<Style id="branch_style10">
			<LineStyle>
				<color>ff190280</color>
				<width>4.0</width>
			</LineStyle>
		</Style>
		<Style id="branch_style10">
			<LineStyle>
				<color>ff190280</color>
				<width>4.0</width>
			</LineStyle>
		</Style>
		<Style id="branch_style10">
			<LineStyle>
				<color>ff190280</color>
				<width>4.0</width>
			</LineStyle>
		</Style>
		<Style id="branch_style11">
			<LineStyle>
				<color>ff1e039d</color>
				<width>4.0</width>
			</LineStyle>
		</Style>
		<Style id="branch_style11">
			<LineStyle>
				<color>ff1e039d</color>
				<width>4.0</width>
			</LineStyle>
		</Style>
		<Style id="branch_style11">
			<LineStyle>
				<color>ff1e039d</color>
				<width>4.0</width>
			</LineStyle>
		</Style>
		<Style id="branch_style11">
			<LineStyle>
				<color>ff1e039d</color>
				<width>4.0</width>
			</LineStyle>
		</Style>
		<Style id="branch_style11">
			<LineStyle>
				<color>ff1e039d</color>
				<width>4.0</width>
			</LineStyle>
		</Style>
		<Style id="branch_style11">
			<LineStyle>
				<color>ff1e039d</color>
				<width>4.0</width>
			</LineStyle>
		</Style>
		<Style id="branch_style11">
			<LineStyle>
				<color>ff1e039d</color>
				<width>4.0</width>
			</LineStyle>
		</Style>
		<Style id="branch_style11">
			<LineStyle>
				<color>ff1e039d</color>
				<width>4.0</width>
			</LineStyle>
		</Style>
		<Style id="branch_style11">
			<LineStyle>
				<color>ff1e039d</color>
				<width>4.0</width>
			</LineStyle>
		</Style>
		<Style id="branch_style11">
			<LineStyle>
				<color>ff1e039d</color>
				<width>4.0</width>
			</LineStyle>
		</Style>
		<Style id="branch_style11">
			<LineStyle>
				<color>ff1e039d</color>
				<width>4.0</width>
			</LineStyle>
		</Style>
		<Style id="branch_style11">
			<LineStyle>
				<color>ff1e039d</color>
				<width>4.0</width>
			</LineStyle>
		</Style>
		<Style id="branch_style11">
			<LineStyle>
				<color>ff1e039d</color>
				<width>4.0</width>
			</LineStyle>
		</Style>
		<Style id="branch_style11">
			<LineStyle>
				<color>ff1e039d</color>
				<width>4.0</width>
			</LineStyle>
		</Style>
		<Style id="branch_style11">
			<LineStyle>
				<color>ff1e039d</color>
				<width>4.0</width>
			</LineStyle>
		</Style>
		<Style id="branch_style11">
			<LineStyle>
				<color>ff1e039d</color>
				<width>4.0</width>
			</LineStyle>
		</Style>
		<Style id="branch_style11">
			<LineStyle>
				<color>ff1e039d</color>
				<width>4.0</width>
			</LineStyle>
		</Style>
		<Style id="branch_style11">
			<LineStyle>
				<color>ff1e039d</color>
				<width>4.0</width>
			</LineStyle>
		</Style>
		<Style id="branch_style11">
			<LineStyle>
				<color>ff1e039d</color>
				<width>4.0</width>
			</LineStyle>
		</Style>
		<Style id="branch_style11">
			<LineStyle>
				<color>ff1e039d</color>
				<width>4.0</width>
			</LineStyle>
		</Style>
		<Style id="branch_style11">
			<LineStyle>
				<color>ff1e039d</color>
				<width>4.0</width>
			</LineStyle>
		</Style>
		<Style id="branch_style11">
			<LineStyle>
				<color>ff1e039d</color>
				<width>4.0</width>
			</LineStyle>
		</Style>
		<Style id="branch_style11">
			<LineStyle>
				<color>ff1e039d</color>
				<width>4.0</width>
			</LineStyle>
		</Style>
		<Style id="branch_style11">
			<LineStyle>
				<color>ff1e039d</color>
				<width>4.0</width>
			</LineStyle>
		</Style>
		<Style id="branch_style11">
			<LineStyle>
				<color>ff1e039d</color>
				<width>4.0</width>
			</LineStyle>
		</Style>
		<Style id="branch_style11">
			<LineStyle>
				<color>ff1e039d</color>
				<width>4.0</width>
			</LineStyle>
		</Style>
		<Style id="branch_style11">
			<LineStyle>
				<color>ff1e039d</color>
				<width>4.0</width>
			</LineStyle>
		</Style>
		<Style id="branch_style11">
			<LineStyle>
				<color>ff1e039d</color>
				<width>4.0</width>
			</LineStyle>
		</Style>
		<Style id="branch_style11">
			<LineStyle>
				<color>ff1e039d</color>
				<width>4.0</width>
			</LineStyle>
		</Style>
		<Style id="branch_style11">
			<LineStyle>
				<color>ff1e039d</color>
				<width>4.0</width>
			</LineStyle>
		</Style>
		<Style id="branch_style11">
			<LineStyle>
				<color>ff1e039d</color>
				<width>4.0</width>
			</LineStyle>
		</Style>
		<Style id="branch_style11">
			<LineStyle>
				<color>ff1e039d</color>
				<width>4.0</width>
			</LineStyle>
		</Style>
		<Style id="branch_style11">
			<LineStyle>
				<color>ff1e039d</color>
				<width>4.0</width>
			</LineStyle>
		</Style>
		<Style id="branch_style11">
			<LineStyle>
				<color>ff1e039d</color>
				<width>4.0</width>
			</LineStyle>
		</Style>
		<Style id="branch_style11">
			<LineStyle>
				<color>ff1e039d</color>
				<width>4.0</width>
			</LineStyle>
		</Style>
		<Style id="branch_style11">
			<LineStyle>
				<color>ff1e039d</color>
				<width>4.0</width>
			</LineStyle>
		</Style>
		<Style id="branch_style11">
			<LineStyle>
				<color>ff1e039d</color>
				<width>4.0</width>
			</LineStyle>
		</Style>
		<Style id="branch_style11">
			<LineStyle>
				<color>ff1e039d</color>
				<width>4.0</width>
			</LineStyle>
		</Style>
		<Style id="branch_style11">
			<LineStyle>
				<color>ff1e039d</color>
				<width>4.0</width>
			</LineStyle>
		</Style>
		<Style id="branch_style11">
			<LineStyle>
				<color>ff1e039d</color>
				<width>4.0</width>
			</LineStyle>
		</Style>
		<Style id="branch_style11">
			<LineStyle>
				<color>ff1e039d</color>
				<width>4.0</width>
			</LineStyle>
		</Style>
		<Style id="branch_style11">
			<LineStyle>
				<color>ff1e039d</color>
				<width>4.0</width>
			</LineStyle>
		</Style>
		<Style id="branch_style11">
			<LineStyle>
				<color>ff1e039d</color>
				<width>4.0</width>
			</LineStyle>
		</Style>
		<Style id="branch_style11">
			<LineStyle>
				<color>ff1e039d</color>
				<width>4.0</width>
			</LineStyle>
		</Style>
		<Style id="branch_style11">
			<LineStyle>
				<color>ff1e039d</color>
				<width>4.0</width>
			</LineStyle>
		</Style>
		<Style id="branch_style11">
			<LineStyle>
				<color>ff1e039d</color>
				<width>4.0</width>
			</LineStyle>
		</Style>
		<Style id="branch_style11">
			<LineStyle>
				<color>ff1e039d</color>
				<width>4.0</width>
			</LineStyle>
		</Style>
		<Style id="branch_style11">
			<LineStyle>
				<color>ff1e039d</color>
				<width>4.0</width>
			</LineStyle>
		</Style>
		<Style id="branch_style11">
			<LineStyle>
				<color>ff1e039d</color>
				<width>4.0</width>
			</LineStyle>
		</Style>
		<Style id="branch_style11">
			<LineStyle>
				<color>ff1e039d</color>
				<width>4.0</width>
			</LineStyle>
		</Style>
		<Style id="branch_style11">
			<LineStyle>
				<color>ff1e039d</color>
				<width>4.0</width>
			</LineStyle>
		</Style>
		<Style id="branch_style11">
			<LineStyle>
				<color>ff1e039d</color>
				<width>4.0</width>
			</LineStyle>
		</Style>
		<Style id="branch_style11">
			<LineStyle>
				<color>ff1e039d</color>
				<width>4.0</width>
			</LineStyle>
		</Style>
		<Style id="branch_style11">
			<LineStyle>
				<color>ff1e039d</color>
				<width>4.0</width>
			</LineStyle>
		</Style>
		<Style id="branch_style11">
			<LineStyle>
				<color>ff1e039d</color>
				<width>4.0</width>
			</LineStyle>
		</Style>
		<Style id="branch_style11">
			<LineStyle>
				<color>ff1e039d</color>
				<width>4.0</width>
			</LineStyle>
		</Style>
		<Style id="branch_style11">
			<LineStyle>
				<color>ff1e039d</color>
				<width>4.0</width>
			</LineStyle>
		</Style>
		<Style id="branch_style11">
			<LineStyle>
				<color>ff1e039d</color>
				<width>4.0</width>
			</LineStyle>
		</Style>
		<Style id="branch_style11">
			<LineStyle>
				<color>ff1e039d</color>
				<width>4.0</width>
			</LineStyle>
		</Style>
		<Style id="branch_style11">
			<LineStyle>
				<color>ff1e039d</color>
				<width>4.0</width>
			</LineStyle>
		</Style>
		<Style id="branch_style11">
			<LineStyle>
				<color>ff1e039d</color>
				<width>4.0</width>
			</LineStyle>
		</Style>
		<Style id="branch_style11">
			<LineStyle>
				<color>ff1e039d</color>
				<width>4.0</width>
			</LineStyle>
		</Style>
		<Style id="branch_style11">
			<LineStyle>
				<color>ff1e039d</color>
				<width>4.0</width>
			</LineStyle>
		</Style>
		<Style id="branch_style11">
			<LineStyle>
				<color>ff1e039d</color>
				<width>4.0</width>
			</LineStyle>
		</Style>
		<Style id="branch_style11">
			<LineStyle>
				<color>ff1e039d</color>
				<width>4.0</width>
			</LineStyle>
		</Style>
		<Style id="branch_style11">
			<LineStyle>
				<color>ff1e039d</color>
				<width>4.0</width>
			</LineStyle>
		</Style>
		<Style id="branch_style11">
			<LineStyle>
				<color>ff1e039d</color>
				<width>4.0</width>
			</LineStyle>
		</Style>
		<Style id="branch_style11">
			<LineStyle>
				<color>ff1e039d</color>
				<width>4.0</width>
			</LineStyle>
		</Style>
		<Style id="branch_style11">
			<LineStyle>
				<color>ff1e039d</color>
				<width>4.0</width>
			</LineStyle>
		</Style>
		<Style id="branch_style11">
			<LineStyle>
				<color>ff1e039d</color>
				<width>4.0</width>
			</LineStyle>
		</Style>
		<Style id="branch_style11">
			<LineStyle>
				<color>ff1e039d</color>
				<width>4.0</width>
			</LineStyle>
		</Style>
		<Style id="branch_style11">
			<LineStyle>
				<color>ff1e039d</color>
				<width>4.0</width>
			</LineStyle>
		</Style>
		<Style id="branch_style11">
			<LineStyle>
				<color>ff1e039d</color>
				<width>4.0</width>
			</LineStyle>
		</Style>
		<Style id="branch_style11">
			<LineStyle>
				<color>ff1e039d</color>
				<width>4.0</width>
			</LineStyle>
		</Style>
		<Style id="branch_style11">
			<LineStyle>
				<color>ff1e039d</color>
				<width>4.0</width>
			</LineStyle>
		</Style>
		<Style id="branch_style11">
			<LineStyle>
				<color>ff1e039d</color>
				<width>4.0</width>
			</LineStyle>
		</Style>
		<Style id="branch_style11">
			<LineStyle>
				<color>ff1e039d</color>
				<width>4.0</width>
			</LineStyle>
		</Style>
		<Style id="branch_style11">
			<LineStyle>
				<color>ff1e039d</color>
				<width>4.0</width>
			</LineStyle>
		</Style>
		<Style id="branch_style11">
			<LineStyle>
				<color>ff1e039d</color>
				<width>4.0</width>
			</LineStyle>
		</Style>
		<Style id="branch_style11">
			<LineStyle>
				<color>ff1e039d</color>
				<width>4.0</width>
			</LineStyle>
		</Style>
		<Style id="branch_style11">
			<LineStyle>
				<color>ff1e039d</color>
				<width>4.0</width>
			</LineStyle>
		</Style>
		<Style id="branch_style11">
			<LineStyle>
				<color>ff1e039d</color>
				<width>4.0</width>
			</LineStyle>
		</Style>
		<Style id="branch_style11">
			<LineStyle>
				<color>ff1e039d</color>
				<width>4.0</width>
			</LineStyle>
		</Style>
		<Style id="branch_style11">
			<LineStyle>
				<color>ff1e039d</color>
				<width>4.0</width>
			</LineStyle>
		</Style>
		<Style id="branch_style11">
			<LineStyle>
				<color>ff1e039d</color>
				<width>4.0</width>
			</LineStyle>
		</Style>
		<Style id="branch_style11">
			<LineStyle>
				<color>ff1e039d</color>
				<width>4.0</width>
			</LineStyle>
		</Style>
		<Style id="branch_style11">
			<LineStyle>
				<color>ff1e039d</color>
				<width>4.0</width>
			</LineStyle>
		</Style>
		<Style id="branch_style11">
			<LineStyle>
				<color>ff1e039d</color>
				<width>4.0</width>
			</LineStyle>
		</Style>
		<Style id="branch_style11">
			<LineStyle>
				<color>ff1e039d</color>
				<width>4.0</width>
			</LineStyle>
		</Style>
		<Style id="branch_style11">
			<LineStyle>
				<color>ff1e039d</color>
				<width>4.0</width>
			</LineStyle>
		</Style>
		<Style id="branch_style11">
			<LineStyle>
				<color>ff1e039d</color>
				<width>4.0</width>
			</LineStyle>
		</Style>
		<Style id="branch_style11">
			<LineStyle>
				<color>ff1e039d</color>
				<width>4.0</width>
			</LineStyle>
		</Style>
		<Style id="branch_style11">
			<LineStyle>
				<color>ff1e039d</color>
				<width>4.0</width>
			</LineStyle>
		</Style>
		<Style id="branch_style11">
			<LineStyle>
				<color>ff1e039d</color>
				<width>4.0</width>
			</LineStyle>
		</Style>
		<Style id="branch_style11">
			<LineStyle>
				<color>ff1e039d</color>
				<width>4.0</width>
			</LineStyle>
		</Style>
		<Style id="branch_style11">
			<LineStyle>
				<color>ff1e039d</color>
				<width>4.0</width>
			</LineStyle>
		</Style>
		<Style id="branch_style11">
			<LineStyle>
				<color>ff1e039d</color>
				<width>4.0</width>
			</LineStyle>
		</Style>
		<Style id="branch_style11">
			<LineStyle>
				<color>ff1e039d</color>
				<width>4.0</width>
			</LineStyle>
		</Style>
		<Style id="branch_style11">
			<LineStyle>
				<color>ff1e039d</color>
				<width>4.0</width>
			</LineStyle>
		</Style>
		<Style id="branch_style11">
			<LineStyle>
				<color>ff1e039d</color>
				<width>4.0</width>
			</LineStyle>
		</Style>
		<Style id="branch_style12">
			<LineStyle>
				<color>ff1b028a</color>
				<width>4.0</width>
			</LineStyle>
		</Style>
		<Style id="branch_style12">
			<LineStyle>
				<color>ff1b028a</color>
				<width>4.0</width>
			</LineStyle>
		</Style>
		<Style id="branch_style12">
			<LineStyle>
				<color>ff1b028a</color>
				<width>4.0</width>
			</LineStyle>
		</Style>
		<Style id="branch_style12">
			<LineStyle>
				<color>ff1b028a</color>
				<width>4.0</width>
			</LineStyle>
		</Style>
		<Style id="branch_style12">
			<LineStyle>
				<color>ff1b028a</color>
				<width>4.0</width>
			</LineStyle>
		</Style>
		<Style id="branch_style12">
			<LineStyle>
				<color>ff1b028a</color>
				<width>4.0</width>
			</LineStyle>
		</Style>
		<Style id="branch_style12">
			<LineStyle>
				<color>ff1b028a</color>
				<width>4.0</width>
			</LineStyle>
		</Style>
		<Style id="branch_style12">
			<LineStyle>
				<color>ff1b028a</color>
				<width>4.0</width>
			</LineStyle>
		</Style>
		<Style id="branch_style12">
			<LineStyle>
				<color>ff1b028a</color>
				<width>4.0</width>
			</LineStyle>
		</Style>
		<Style id="branch_style12">
			<LineStyle>
				<color>ff1b028a</color>
				<width>4.0</width>
			</LineStyle>
		</Style>
		<Style id="branch_style12">
			<LineStyle>
				<color>ff1b028a</color>
				<width>4.0</width>
			</LineStyle>
		</Style>
		<Style id="branch_style12">
			<LineStyle>
				<color>ff1b028a</color>
				<width>4.0</width>
			</LineStyle>
		</Style>
		<Style id="branch_style12">
			<LineStyle>
				<color>ff1b028a</color>
				<width>4.0</width>
			</LineStyle>
		</Style>
		<Style id="branch_style12">
			<LineStyle>
				<color>ff1b028a</color>
				<width>4.0</width>
			</LineStyle>
		</Style>
		<Style id="branch_style12">
			<LineStyle>
				<color>ff1b028a</color>
				<width>4.0</width>
			</LineStyle>
		</Style>
		<Style id="branch_style12">
			<LineStyle>
				<color>ff1b028a</color>
				<width>4.0</width>
			</LineStyle>
		</Style>
		<Style id="branch_style12">
			<LineStyle>
				<color>ff1b028a</color>
				<width>4.0</width>
			</LineStyle>
		</Style>
		<Style id="branch_style12">
			<LineStyle>
				<color>ff1b028a</color>
				<width>4.0</width>
			</LineStyle>
		</Style>
		<Style id="branch_style12">
			<LineStyle>
				<color>ff1b028a</color>
				<width>4.0</width>
			</LineStyle>
		</Style>
		<Style id="branch_style12">
			<LineStyle>
				<color>ff1b028a</color>
				<width>4.0</width>
			</LineStyle>
		</Style>
		<Style id="branch_style12">
			<LineStyle>
				<color>ff1b028a</color>
				<width>4.0</width>
			</LineStyle>
		</Style>
		<Style id="branch_style12">
			<LineStyle>
				<color>ff1b028a</color>
				<width>4.0</width>
			</LineStyle>
		</Style>
		<Style id="branch_style12">
			<LineStyle>
				<color>ff1b028a</color>
				<width>4.0</width>
			</LineStyle>
		</Style>
		<Style id="branch_style12">
			<LineStyle>
				<color>ff1b028a</color>
				<width>4.0</width>
			</LineStyle>
		</Style>
		<Style id="branch_style12">
			<LineStyle>
				<color>ff1b028a</color>
				<width>4.0</width>
			</LineStyle>
		</Style>
		<Style id="branch_style12">
			<LineStyle>
				<color>ff1b028a</color>
				<width>4.0</width>
			</LineStyle>
		</Style>
		<Style id="branch_style12">
			<LineStyle>
				<color>ff1b028a</color>
				<width>4.0</width>
			</LineStyle>
		</Style>
		<Style id="branch_style12">
			<LineStyle>
				<color>ff1b028a</color>
				<width>4.0</width>
			</LineStyle>
		</Style>
		<Style id="branch_style12">
			<LineStyle>
				<color>ff1b028a</color>
				<width>4.0</width>
			</LineStyle>
		</Style>
		<Style id="branch_style12">
			<LineStyle>
				<color>ff1b028a</color>
				<width>4.0</width>
			</LineStyle>
		</Style>
		<Style id="branch_style12">
			<LineStyle>
				<color>ff1b028a</color>
				<width>4.0</width>
			</LineStyle>
		</Style>
		<Style id="branch_style12">
			<LineStyle>
				<color>ff1b028a</color>
				<width>4.0</width>
			</LineStyle>
		</Style>
		<Style id="branch_style12">
			<LineStyle>
				<color>ff1b028a</color>
				<width>4.0</width>
			</LineStyle>
		</Style>
		<Style id="branch_style12">
			<LineStyle>
				<color>ff1b028a</color>
				<width>4.0</width>
			</LineStyle>
		</Style>
		<Style id="branch_style12">
			<LineStyle>
				<color>ff1b028a</color>
				<width>4.0</width>
			</LineStyle>
		</Style>
		<Style id="branch_style12">
			<LineStyle>
				<color>ff1b028a</color>
				<width>4.0</width>
			</LineStyle>
		</Style>
		<Style id="branch_style12">
			<LineStyle>
				<color>ff1b028a</color>
				<width>4.0</width>
			</LineStyle>
		</Style>
		<Style id="branch_style12">
			<LineStyle>
				<color>ff1b028a</color>
				<width>4.0</width>
			</LineStyle>
		</Style>
		<Style id="branch_style12">
			<LineStyle>
				<color>ff1b028a</color>
				<width>4.0</width>
			</LineStyle>
		</Style>
		<Style id="branch_style12">
			<LineStyle>
				<color>ff1b028a</color>
				<width>4.0</width>
			</LineStyle>
		</Style>
		<Style id="branch_style12">
			<LineStyle>
				<color>ff1b028a</color>
				<width>4.0</width>
			</LineStyle>
		</Style>
		<Style id="branch_style12">
			<LineStyle>
				<color>ff1b028a</color>
				<width>4.0</width>
			</LineStyle>
		</Style>
		<Style id="branch_style12">
			<LineStyle>
				<color>ff1b028a</color>
				<width>4.0</width>
			</LineStyle>
		</Style>
		<Style id="branch_style12">
			<LineStyle>
				<color>ff1b028a</color>
				<width>4.0</width>
			</LineStyle>
		</Style>
		<Style id="branch_style12">
			<LineStyle>
				<color>ff1b028a</color>
				<width>4.0</width>
			</LineStyle>
		</Style>
		<Style id="branch_style12">
			<LineStyle>
				<color>ff1b028a</color>
				<width>4.0</width>
			</LineStyle>
		</Style>
		<Style id="branch_style12">
			<LineStyle>
				<color>ff1b028a</color>
				<width>4.0</width>
			</LineStyle>
		</Style>
		<Style id="branch_style12">
			<LineStyle>
				<color>ff1b028a</color>
				<width>4.0</width>
			</LineStyle>
		</Style>
		<Style id="branch_style12">
			<LineStyle>
				<color>ff1b028a</color>
				<width>4.0</width>
			</LineStyle>
		</Style>
		<Style id="branch_style12">
			<LineStyle>
				<color>ff1b028a</color>
				<width>4.0</width>
			</LineStyle>
		</Style>
		<Style id="branch_style12">
			<LineStyle>
				<color>ff1b028a</color>
				<width>4.0</width>
			</LineStyle>
		</Style>
		<Style id="branch_style12">
			<LineStyle>
				<color>ff1b028a</color>
				<width>4.0</width>
			</LineStyle>
		</Style>
		<Style id="branch_style12">
			<LineStyle>
				<color>ff1b028a</color>
				<width>4.0</width>
			</LineStyle>
		</Style>
		<Style id="branch_style12">
			<LineStyle>
				<color>ff1b028a</color>
				<width>4.0</width>
			</LineStyle>
		</Style>
		<Style id="branch_style12">
			<LineStyle>
				<color>ff1b028a</color>
				<width>4.0</width>
			</LineStyle>
		</Style>
		<Style id="branch_style12">
			<LineStyle>
				<color>ff1b028a</color>
				<width>4.0</width>
			</LineStyle>
		</Style>
		<Style id="branch_style12">
			<LineStyle>
				<color>ff1b028a</color>
				<width>4.0</width>
			</LineStyle>
		</Style>
		<Style id="branch_style12">
			<LineStyle>
				<color>ff1b028a</color>
				<width>4.0</width>
			</LineStyle>
		</Style>
		<Style id="branch_style12">
			<LineStyle>
				<color>ff1b028a</color>
				<width>4.0</width>
			</LineStyle>
		</Style>
		<Style id="branch_style12">
			<LineStyle>
				<color>ff1b028a</color>
				<width>4.0</width>
			</LineStyle>
		</Style>
		<Style id="branch_style12">
			<LineStyle>
				<color>ff1b028a</color>
				<width>4.0</width>
			</LineStyle>
		</Style>
		<Style id="branch_style12">
			<LineStyle>
				<color>ff1b028a</color>
				<width>4.0</width>
			</LineStyle>
		</Style>
		<Style id="branch_style12">
			<LineStyle>
				<color>ff1b028a</color>
				<width>4.0</width>
			</LineStyle>
		</Style>
		<Style id="branch_style12">
			<LineStyle>
				<color>ff1b028a</color>
				<width>4.0</width>
			</LineStyle>
		</Style>
		<Style id="branch_style12">
			<LineStyle>
				<color>ff1b028a</color>
				<width>4.0</width>
			</LineStyle>
		</Style>
		<Style id="branch_style12">
			<LineStyle>
				<color>ff1b028a</color>
				<width>4.0</width>
			</LineStyle>
		</Style>
		<Style id="branch_style12">
			<LineStyle>
				<color>ff1b028a</color>
				<width>4.0</width>
			</LineStyle>
		</Style>
		<Style id="branch_style12">
			<LineStyle>
				<color>ff1b028a</color>
				<width>4.0</width>
			</LineStyle>
		</Style>
		<Style id="branch_style12">
			<LineStyle>
				<color>ff1b028a</color>
				<width>4.0</width>
			</LineStyle>
		</Style>
		<Style id="branch_style12">
			<LineStyle>
				<color>ff1b028a</color>
				<width>4.0</width>
			</LineStyle>
		</Style>
		<Style id="branch_style12">
			<LineStyle>
				<color>ff1b028a</color>
				<width>4.0</width>
			</LineStyle>
		</Style>
		<Style id="branch_style12">
			<LineStyle>
				<color>ff1b028a</color>
				<width>4.0</width>
			</LineStyle>
		</Style>
		<Style id="branch_style12">
			<LineStyle>
				<color>ff1b028a</color>
				<width>4.0</width>
			</LineStyle>
		</Style>
		<Style id="branch_style12">
			<LineStyle>
				<color>ff1b028a</color>
				<width>4.0</width>
			</LineStyle>
		</Style>
		<Style id="branch_style12">
			<LineStyle>
				<color>ff1b028a</color>
				<width>4.0</width>
			</LineStyle>
		</Style>
		<Style id="branch_style12">
			<LineStyle>
				<color>ff1b028a</color>
				<width>4.0</width>
			</LineStyle>
		</Style>
		<Style id="branch_style12">
			<LineStyle>
				<color>ff1b028a</color>
				<width>4.0</width>
			</LineStyle>
		</Style>
		<Style id="branch_style12">
			<LineStyle>
				<color>ff1b028a</color>
				<width>4.0</width>
			</LineStyle>
		</Style>
		<Style id="branch_style12">
			<LineStyle>
				<color>ff1b028a</color>
				<width>4.0</width>
			</LineStyle>
		</Style>
		<Style id="branch_style12">
			<LineStyle>
				<color>ff1b028a</color>
				<width>4.0</width>
			</LineStyle>
		</Style>
		<Style id="branch_style12">
			<LineStyle>
				<color>ff1b028a</color>
				<width>4.0</width>
			</LineStyle>
		</Style>
		<Style id="branch_style12">
			<LineStyle>
				<color>ff1b028a</color>
				<width>4.0</width>
			</LineStyle>
		</Style>
		<Style id="branch_style12">
			<LineStyle>
				<color>ff1b028a</color>
				<width>4.0</width>
			</LineStyle>
		</Style>
		<Style id="branch_style12">
			<LineStyle>
				<color>ff1b028a</color>
				<width>4.0</width>
			</LineStyle>
		</Style>
		<Style id="branch_style12">
			<LineStyle>
				<color>ff1b028a</color>
				<width>4.0</width>
			</LineStyle>
		</Style>
		<Style id="branch_style12">
			<LineStyle>
				<color>ff1b028a</color>
				<width>4.0</width>
			</LineStyle>
		</Style>
		<Style id="branch_style12">
			<LineStyle>
				<color>ff1b028a</color>
				<width>4.0</width>
			</LineStyle>
		</Style>
		<Style id="branch_style12">
			<LineStyle>
				<color>ff1b028a</color>
				<width>4.0</width>
			</LineStyle>
		</Style>
		<Style id="branch_style12">
			<LineStyle>
				<color>ff1b028a</color>
				<width>4.0</width>
			</LineStyle>
		</Style>
		<Style id="branch_style12">
			<LineStyle>
				<color>ff1b028a</color>
				<width>4.0</width>
			</LineStyle>
		</Style>
		<Style id="branch_style12">
			<LineStyle>
				<color>ff1b028a</color>
				<width>4.0</width>
			</LineStyle>
		</Style>
		<Style id="branch_style12">
			<LineStyle>
				<color>ff1b028a</color>
				<width>4.0</width>
			</LineStyle>
		</Style>
		<Style id="branch_style12">
			<LineStyle>
				<color>ff1b028a</color>
				<width>4.0</width>
			</LineStyle>
		</Style>
		<Style id="branch_style12">
			<LineStyle>
				<color>ff1b028a</color>
				<width>4.0</width>
			</LineStyle>
		</Style>
		<Style id="branch_style12">
			<LineStyle>
				<color>ff1b028a</color>
				<width>4.0</width>
			</LineStyle>
		</Style>
		<Style id="branch_style12">
			<LineStyle>
				<color>ff1b028a</color>
				<width>4.0</width>
			</LineStyle>
		</Style>
		<Style id="branch_style12">
			<LineStyle>
				<color>ff1b028a</color>
				<width>4.0</width>
			</LineStyle>
		</Style>
		<Style id="branch_style12">
			<LineStyle>
				<color>ff1b028a</color>
				<width>4.0</width>
			</LineStyle>
		</Style>
		<Style id="branch_style12">
			<LineStyle>
				<color>ff1b028a</color>
				<width>4.0</width>
			</LineStyle>
		</Style>
		<Style id="branch_style12">
			<LineStyle>
				<color>ff1b028a</color>
				<width>4.0</width>
			</LineStyle>
		</Style>
		<Style id="branch_style13">
			<LineStyle>
				<color>ff2a04d8</color>
				<width>4.0</width>
			</LineStyle>
		</Style>
		<Style id="branch_style13">
			<LineStyle>
				<color>ff2a04d8</color>
				<width>4.0</width>
			</LineStyle>
		</Style>
		<Style id="branch_style13">
			<LineStyle>
				<color>ff2a04d8</color>
				<width>4.0</width>
			</LineStyle>
		</Style>
		<Style id="branch_style13">
			<LineStyle>
				<color>ff2a04d8</color>
				<width>4.0</width>
			</LineStyle>
		</Style>
		<Style id="branch_style13">
			<LineStyle>
				<color>ff2a04d8</color>
				<width>4.0</width>
			</LineStyle>
		</Style>
		<Style id="branch_style13">
			<LineStyle>
				<color>ff2a04d8</color>
				<width>4.0</width>
			</LineStyle>
		</Style>
		<Style id="branch_style13">
			<LineStyle>
				<color>ff2a04d8</color>
				<width>4.0</width>
			</LineStyle>
		</Style>
		<Style id="branch_style13">
			<LineStyle>
				<color>ff2a04d8</color>
				<width>4.0</width>
			</LineStyle>
		</Style>
		<Style id="branch_style13">
			<LineStyle>
				<color>ff2a04d8</color>
				<width>4.0</width>
			</LineStyle>
		</Style>
		<Style id="branch_style13">
			<LineStyle>
				<color>ff2a04d8</color>
				<width>4.0</width>
			</LineStyle>
		</Style>
		<Style id="branch_style13">
			<LineStyle>
				<color>ff2a04d8</color>
				<width>4.0</width>
			</LineStyle>
		</Style>
		<Style id="branch_style13">
			<LineStyle>
				<color>ff2a04d8</color>
				<width>4.0</width>
			</LineStyle>
		</Style>
		<Style id="branch_style13">
			<LineStyle>
				<color>ff2a04d8</color>
				<width>4.0</width>
			</LineStyle>
		</Style>
		<Style id="branch_style13">
			<LineStyle>
				<color>ff2a04d8</color>
				<width>4.0</width>
			</LineStyle>
		</Style>
		<Style id="branch_style13">
			<LineStyle>
				<color>ff2a04d8</color>
				<width>4.0</width>
			</LineStyle>
		</Style>
		<Style id="branch_style13">
			<LineStyle>
				<color>ff2a04d8</color>
				<width>4.0</width>
			</LineStyle>
		</Style>
		<Style id="branch_style13">
			<LineStyle>
				<color>ff2a04d8</color>
				<width>4.0</width>
			</LineStyle>
		</Style>
		<Style id="branch_style13">
			<LineStyle>
				<color>ff2a04d8</color>
				<width>4.0</width>
			</LineStyle>
		</Style>
		<Style id="branch_style13">
			<LineStyle>
				<color>ff2a04d8</color>
				<width>4.0</width>
			</LineStyle>
		</Style>
		<Style id="branch_style13">
			<LineStyle>
				<color>ff2a04d8</color>
				<width>4.0</width>
			</LineStyle>
		</Style>
		<Style id="branch_style13">
			<LineStyle>
				<color>ff2a04d8</color>
				<width>4.0</width>
			</LineStyle>
		</Style>
		<Style id="branch_style13">
			<LineStyle>
				<color>ff2a04d8</color>
				<width>4.0</width>
			</LineStyle>
		</Style>
		<Style id="branch_style13">
			<LineStyle>
				<color>ff2a04d8</color>
				<width>4.0</width>
			</LineStyle>
		</Style>
		<Style id="branch_style13">
			<LineStyle>
				<color>ff2a04d8</color>
				<width>4.0</width>
			</LineStyle>
		</Style>
		<Style id="branch_style13">
			<LineStyle>
				<color>ff2a04d8</color>
				<width>4.0</width>
			</LineStyle>
		</Style>
		<Style id="branch_style13">
			<LineStyle>
				<color>ff2a04d8</color>
				<width>4.0</width>
			</LineStyle>
		</Style>
		<Style id="branch_style13">
			<LineStyle>
				<color>ff2a04d8</color>
				<width>4.0</width>
			</LineStyle>
		</Style>
		<Style id="branch_style13">
			<LineStyle>
				<color>ff2a04d8</color>
				<width>4.0</width>
			</LineStyle>
		</Style>
		<Style id="branch_style13">
			<LineStyle>
				<color>ff2a04d8</color>
				<width>4.0</width>
			</LineStyle>
		</Style>
		<Style id="branch_style13">
			<LineStyle>
				<color>ff2a04d8</color>
				<width>4.0</width>
			</LineStyle>
		</Style>
		<Style id="branch_style13">
			<LineStyle>
				<color>ff2a04d8</color>
				<width>4.0</width>
			</LineStyle>
		</Style>
		<Style id="branch_style13">
			<LineStyle>
				<color>ff2a04d8</color>
				<width>4.0</width>
			</LineStyle>
		</Style>
		<Style id="branch_style13">
			<LineStyle>
				<color>ff2a04d8</color>
				<width>4.0</width>
			</LineStyle>
		</Style>
		<Style id="branch_style13">
			<LineStyle>
				<color>ff2a04d8</color>
				<width>4.0</width>
			</LineStyle>
		</Style>
		<Style id="branch_style13">
			<LineStyle>
				<color>ff2a04d8</color>
				<width>4.0</width>
			</LineStyle>
		</Style>
		<Style id="branch_style13">
			<LineStyle>
				<color>ff2a04d8</color>
				<width>4.0</width>
			</LineStyle>
		</Style>
		<Style id="branch_style13">
			<LineStyle>
				<color>ff2a04d8</color>
				<width>4.0</width>
			</LineStyle>
		</Style>
		<Style id="branch_style13">
			<LineStyle>
				<color>ff2a04d8</color>
				<width>4.0</width>
			</LineStyle>
		</Style>
		<Style id="branch_style13">
			<LineStyle>
				<color>ff2a04d8</color>
				<width>4.0</width>
			</LineStyle>
		</Style>
		<Style id="branch_style13">
			<LineStyle>
				<color>ff2a04d8</color>
				<width>4.0</width>
			</LineStyle>
		</Style>
		<Style id="branch_style13">
			<LineStyle>
				<color>ff2a04d8</color>
				<width>4.0</width>
			</LineStyle>
		</Style>
		<Style id="branch_style13">
			<LineStyle>
				<color>ff2a04d8</color>
				<width>4.0</width>
			</LineStyle>
		</Style>
		<Style id="branch_style13">
			<LineStyle>
				<color>ff2a04d8</color>
				<width>4.0</width>
			</LineStyle>
		</Style>
		<Style id="branch_style13">
			<LineStyle>
				<color>ff2a04d8</color>
				<width>4.0</width>
			</LineStyle>
		</Style>
		<Style id="branch_style13">
			<LineStyle>
				<color>ff2a04d8</color>
				<width>4.0</width>
			</LineStyle>
		</Style>
		<Style id="branch_style13">
			<LineStyle>
				<color>ff2a04d8</color>
				<width>4.0</width>
			</LineStyle>
		</Style>
		<Style id="branch_style13">
			<LineStyle>
				<color>ff2a04d8</color>
				<width>4.0</width>
			</LineStyle>
		</Style>
		<Style id="branch_style13">
			<LineStyle>
				<color>ff2a04d8</color>
				<width>4.0</width>
			</LineStyle>
		</Style>
		<Style id="branch_style13">
			<LineStyle>
				<color>ff2a04d8</color>
				<width>4.0</width>
			</LineStyle>
		</Style>
		<Style id="branch_style13">
			<LineStyle>
				<color>ff2a04d8</color>
				<width>4.0</width>
			</LineStyle>
		</Style>
		<Style id="branch_style13">
			<LineStyle>
				<color>ff2a04d8</color>
				<width>4.0</width>
			</LineStyle>
		</Style>
		<Style id="branch_style13">
			<LineStyle>
				<color>ff2a04d8</color>
				<width>4.0</width>
			</LineStyle>
		</Style>
		<Style id="branch_style13">
			<LineStyle>
				<color>ff2a04d8</color>
				<width>4.0</width>
			</LineStyle>
		</Style>
		<Style id="branch_style13">
			<LineStyle>
				<color>ff2a04d8</color>
				<width>4.0</width>
			</LineStyle>
		</Style>
		<Style id="branch_style13">
			<LineStyle>
				<color>ff2a04d8</color>
				<width>4.0</width>
			</LineStyle>
		</Style>
		<Style id="branch_style13">
			<LineStyle>
				<color>ff2a04d8</color>
				<width>4.0</width>
			</LineStyle>
		</Style>
		<Style id="branch_style13">
			<LineStyle>
				<color>ff2a04d8</color>
				<width>4.0</width>
			</LineStyle>
		</Style>
		<Style id="branch_style13">
			<LineStyle>
				<color>ff2a04d8</color>
				<width>4.0</width>
			</LineStyle>
		</Style>
		<Style id="branch_style13">
			<LineStyle>
				<color>ff2a04d8</color>
				<width>4.0</width>
			</LineStyle>
		</Style>
		<Style id="branch_style13">
			<LineStyle>
				<color>ff2a04d8</color>
				<width>4.0</width>
			</LineStyle>
		</Style>
		<Style id="branch_style13">
			<LineStyle>
				<color>ff2a04d8</color>
				<width>4.0</width>
			</LineStyle>
		</Style>
		<Style id="branch_style13">
			<LineStyle>
				<color>ff2a04d8</color>
				<width>4.0</width>
			</LineStyle>
		</Style>
		<Style id="branch_style13">
			<LineStyle>
				<color>ff2a04d8</color>
				<width>4.0</width>
			</LineStyle>
		</Style>
		<Style id="branch_style13">
			<LineStyle>
				<color>ff2a04d8</color>
				<width>4.0</width>
			</LineStyle>
		</Style>
		<Style id="branch_style13">
			<LineStyle>
				<color>ff2a04d8</color>
				<width>4.0</width>
			</LineStyle>
		</Style>
		<Style id="branch_style13">
			<LineStyle>
				<color>ff2a04d8</color>
				<width>4.0</width>
			</LineStyle>
		</Style>
		<Style id="branch_style13">
			<LineStyle>
				<color>ff2a04d8</color>
				<width>4.0</width>
			</LineStyle>
		</Style>
		<Style id="branch_style13">
			<LineStyle>
				<color>ff2a04d8</color>
				<width>4.0</width>
			</LineStyle>
		</Style>
		<Style id="branch_style13">
			<LineStyle>
				<color>ff2a04d8</color>
				<width>4.0</width>
			</LineStyle>
		</Style>
		<Style id="branch_style13">
			<LineStyle>
				<color>ff2a04d8</color>
				<width>4.0</width>
			</LineStyle>
		</Style>
		<Style id="branch_style13">
			<LineStyle>
				<color>ff2a04d8</color>
				<width>4.0</width>
			</LineStyle>
		</Style>
		<Style id="branch_style13">
			<LineStyle>
				<color>ff2a04d8</color>
				<width>4.0</width>
			</LineStyle>
		</Style>
		<Style id="branch_style13">
			<LineStyle>
				<color>ff2a04d8</color>
				<width>4.0</width>
			</LineStyle>
		</Style>
		<Style id="branch_style13">
			<LineStyle>
				<color>ff2a04d8</color>
				<width>4.0</width>
			</LineStyle>
		</Style>
		<Style id="branch_style13">
			<LineStyle>
				<color>ff2a04d8</color>
				<width>4.0</width>
			</LineStyle>
		</Style>
		<Style id="branch_style13">
			<LineStyle>
				<color>ff2a04d8</color>
				<width>4.0</width>
			</LineStyle>
		</Style>
		<Style id="branch_style13">
			<LineStyle>
				<color>ff2a04d8</color>
				<width>4.0</width>
			</LineStyle>
		</Style>
		<Style id="branch_style13">
			<LineStyle>
				<color>ff2a04d8</color>
				<width>4.0</width>
			</LineStyle>
		</Style>
		<Style id="branch_style13">
			<LineStyle>
				<color>ff2a04d8</color>
				<width>4.0</width>
			</LineStyle>
		</Style>
		<Style id="branch_style13">
			<LineStyle>
				<color>ff2a04d8</color>
				<width>4.0</width>
			</LineStyle>
		</Style>
		<Style id="branch_style13">
			<LineStyle>
				<color>ff2a04d8</color>
				<width>4.0</width>
			</LineStyle>
		</Style>
		<Style id="branch_style13">
			<LineStyle>
				<color>ff2a04d8</color>
				<width>4.0</width>
			</LineStyle>
		</Style>
		<Style id="branch_style13">
			<LineStyle>
				<color>ff2a04d8</color>
				<width>4.0</width>
			</LineStyle>
		</Style>
		<Style id="branch_style13">
			<LineStyle>
				<color>ff2a04d8</color>
				<width>4.0</width>
			</LineStyle>
		</Style>
		<Style id="branch_style13">
			<LineStyle>
				<color>ff2a04d8</color>
				<width>4.0</width>
			</LineStyle>
		</Style>
		<Style id="branch_style13">
			<LineStyle>
				<color>ff2a04d8</color>
				<width>4.0</width>
			</LineStyle>
		</Style>
		<Style id="branch_style13">
			<LineStyle>
				<color>ff2a04d8</color>
				<width>4.0</width>
			</LineStyle>
		</Style>
		<Style id="branch_style13">
			<LineStyle>
				<color>ff2a04d8</color>
				<width>4.0</width>
			</LineStyle>
		</Style>
		<Style id="branch_style13">
			<LineStyle>
				<color>ff2a04d8</color>
				<width>4.0</width>
			</LineStyle>
		</Style>
		<Style id="branch_style13">
			<LineStyle>
				<color>ff2a04d8</color>
				<width>4.0</width>
			</LineStyle>
		</Style>
		<Style id="branch_style13">
			<LineStyle>
				<color>ff2a04d8</color>
				<width>4.0</width>
			</LineStyle>
		</Style>
		<Style id="branch_style13">
			<LineStyle>
				<color>ff2a04d8</color>
				<width>4.0</width>
			</LineStyle>
		</Style>
		<Style id="branch_style13">
			<LineStyle>
				<color>ff2a04d8</color>
				<width>4.0</width>
			</LineStyle>
		</Style>
		<Style id="branch_style13">
			<LineStyle>
				<color>ff2a04d8</color>
				<width>4.0</width>
			</LineStyle>
		</Style>
		<Style id="branch_style13">
			<LineStyle>
				<color>ff2a04d8</color>
				<width>4.0</width>
			</LineStyle>
		</Style>
		<Style id="branch_style13">
			<LineStyle>
				<color>ff2a04d8</color>
				<width>4.0</width>
			</LineStyle>
		</Style>
		<Style id="branch_style13">
			<LineStyle>
				<color>ff2a04d8</color>
				<width>4.0</width>
			</LineStyle>
		</Style>
		<Style id="branch_style13">
			<LineStyle>
				<color>ff2a04d8</color>
				<width>4.0</width>
			</LineStyle>
		</Style>
		<Style id="branch_style13">
			<LineStyle>
				<color>ff2a04d8</color>
				<width>4.0</width>
			</LineStyle>
		</Style>
		<Style id="branch_style13">
			<LineStyle>
				<color>ff2a04d8</color>
				<width>4.0</width>
			</LineStyle>
		</Style>
		<Style id="branch_style14">
			<LineStyle>
				<color>ff100152</color>
				<width>4.0</width>
			</LineStyle>
		</Style>
		<Style id="branch_style14">
			<LineStyle>
				<color>ff100152</color>
				<width>4.0</width>
			</LineStyle>
		</Style>
		<Style id="branch_style14">
			<LineStyle>
				<color>ff100152</color>
				<width>4.0</width>
			</LineStyle>
		</Style>
		<Style id="branch_style14">
			<LineStyle>
				<color>ff100152</color>
				<width>4.0</width>
			</LineStyle>
		</Style>
		<Style id="branch_style14">
			<LineStyle>
				<color>ff100152</color>
				<width>4.0</width>
			</LineStyle>
		</Style>
		<Style id="branch_style14">
			<LineStyle>
				<color>ff100152</color>
				<width>4.0</width>
			</LineStyle>
		</Style>
		<Style id="branch_style14">
			<LineStyle>
				<color>ff100152</color>
				<width>4.0</width>
			</LineStyle>
		</Style>
		<Style id="branch_style14">
			<LineStyle>
				<color>ff100152</color>
				<width>4.0</width>
			</LineStyle>
		</Style>
		<Style id="branch_style14">
			<LineStyle>
				<color>ff100152</color>
				<width>4.0</width>
			</LineStyle>
		</Style>
		<Style id="branch_style14">
			<LineStyle>
				<color>ff100152</color>
				<width>4.0</width>
			</LineStyle>
		</Style>
		<Style id="branch_style14">
			<LineStyle>
				<color>ff100152</color>
				<width>4.0</width>
			</LineStyle>
		</Style>
		<Style id="branch_style14">
			<LineStyle>
				<color>ff100152</color>
				<width>4.0</width>
			</LineStyle>
		</Style>
		<Style id="branch_style14">
			<LineStyle>
				<color>ff100152</color>
				<width>4.0</width>
			</LineStyle>
		</Style>
		<Style id="branch_style14">
			<LineStyle>
				<color>ff100152</color>
				<width>4.0</width>
			</LineStyle>
		</Style>
		<Style id="branch_style14">
			<LineStyle>
				<color>ff100152</color>
				<width>4.0</width>
			</LineStyle>
		</Style>
		<Style id="branch_style14">
			<LineStyle>
				<color>ff100152</color>
				<width>4.0</width>
			</LineStyle>
		</Style>
		<Style id="branch_style14">
			<LineStyle>
				<color>ff100152</color>
				<width>4.0</width>
			</LineStyle>
		</Style>
		<Style id="branch_style14">
			<LineStyle>
				<color>ff100152</color>
				<width>4.0</width>
			</LineStyle>
		</Style>
		<Style id="branch_style14">
			<LineStyle>
				<color>ff100152</color>
				<width>4.0</width>
			</LineStyle>
		</Style>
		<Style id="branch_style14">
			<LineStyle>
				<color>ff100152</color>
				<width>4.0</width>
			</LineStyle>
		</Style>
		<Style id="branch_style14">
			<LineStyle>
				<color>ff100152</color>
				<width>4.0</width>
			</LineStyle>
		</Style>
		<Style id="branch_style14">
			<LineStyle>
				<color>ff100152</color>
				<width>4.0</width>
			</LineStyle>
		</Style>
		<Style id="branch_style14">
			<LineStyle>
				<color>ff100152</color>
				<width>4.0</width>
			</LineStyle>
		</Style>
		<Style id="branch_style14">
			<LineStyle>
				<color>ff100152</color>
				<width>4.0</width>
			</LineStyle>
		</Style>
		<Style id="branch_style14">
			<LineStyle>
				<color>ff100152</color>
				<width>4.0</width>
			</LineStyle>
		</Style>
		<Style id="branch_style14">
			<LineStyle>
				<color>ff100152</color>
				<width>4.0</width>
			</LineStyle>
		</Style>
		<Style id="branch_style14">
			<LineStyle>
				<color>ff100152</color>
				<width>4.0</width>
			</LineStyle>
		</Style>
		<Style id="branch_style14">
			<LineStyle>
				<color>ff100152</color>
				<width>4.0</width>
			</LineStyle>
		</Style>
		<Style id="branch_style14">
			<LineStyle>
				<color>ff100152</color>
				<width>4.0</width>
			</LineStyle>
		</Style>
		<Style id="branch_style14">
			<LineStyle>
				<color>ff100152</color>
				<width>4.0</width>
			</LineStyle>
		</Style>
		<Style id="branch_style14">
			<LineStyle>
				<color>ff100152</color>
				<width>4.0</width>
			</LineStyle>
		</Style>
		<Style id="branch_style14">
			<LineStyle>
				<color>ff100152</color>
				<width>4.0</width>
			</LineStyle>
		</Style>
		<Style id="branch_style14">
			<LineStyle>
				<color>ff100152</color>
				<width>4.0</width>
			</LineStyle>
		</Style>
		<Style id="branch_style14">
			<LineStyle>
				<color>ff100152</color>
				<width>4.0</width>
			</LineStyle>
		</Style>
		<Style id="branch_style14">
			<LineStyle>
				<color>ff100152</color>
				<width>4.0</width>
			</LineStyle>
		</Style>
		<Style id="branch_style14">
			<LineStyle>
				<color>ff100152</color>
				<width>4.0</width>
			</LineStyle>
		</Style>
		<Style id="branch_style14">
			<LineStyle>
				<color>ff100152</color>
				<width>4.0</width>
			</LineStyle>
		</Style>
		<Style id="branch_style14">
			<LineStyle>
				<color>ff100152</color>
				<width>4.0</width>
			</LineStyle>
		</Style>
		<Style id="branch_style14">
			<LineStyle>
				<color>ff100152</color>
				<width>4.0</width>
			</LineStyle>
		</Style>
		<Style id="branch_style14">
			<LineStyle>
				<color>ff100152</color>
				<width>4.0</width>
			</LineStyle>
		</Style>
		<Style id="branch_style14">
			<LineStyle>
				<color>ff100152</color>
				<width>4.0</width>
			</LineStyle>
		</Style>
		<Style id="branch_style14">
			<LineStyle>
				<color>ff100152</color>
				<width>4.0</width>
			</LineStyle>
		</Style>
		<Style id="branch_style14">
			<LineStyle>
				<color>ff100152</color>
				<width>4.0</width>
			</LineStyle>
		</Style>
		<Style id="branch_style14">
			<LineStyle>
				<color>ff100152</color>
				<width>4.0</width>
			</LineStyle>
		</Style>
		<Style id="branch_style14">
			<LineStyle>
				<color>ff100152</color>
				<width>4.0</width>
			</LineStyle>
		</Style>
		<Style id="branch_style14">
			<LineStyle>
				<color>ff100152</color>
				<width>4.0</width>
			</LineStyle>
		</Style>
		<Style id="branch_style14">
			<LineStyle>
				<color>ff100152</color>
				<width>4.0</width>
			</LineStyle>
		</Style>
		<Style id="branch_style14">
			<LineStyle>
				<color>ff100152</color>
				<width>4.0</width>
			</LineStyle>
		</Style>
		<Style id="branch_style14">
			<LineStyle>
				<color>ff100152</color>
				<width>4.0</width>
			</LineStyle>
		</Style>
		<Style id="branch_style14">
			<LineStyle>
				<color>ff100152</color>
				<width>4.0</width>
			</LineStyle>
		</Style>
		<Style id="branch_style14">
			<LineStyle>
				<color>ff100152</color>
				<width>4.0</width>
			</LineStyle>
		</Style>
		<Style id="branch_style14">
			<LineStyle>
				<color>ff100152</color>
				<width>4.0</width>
			</LineStyle>
		</Style>
		<Style id="branch_style14">
			<LineStyle>
				<color>ff100152</color>
				<width>4.0</width>
			</LineStyle>
		</Style>
		<Style id="branch_style14">
			<LineStyle>
				<color>ff100152</color>
				<width>4.0</width>
			</LineStyle>
		</Style>
		<Style id="branch_style14">
			<LineStyle>
				<color>ff100152</color>
				<width>4.0</width>
			</LineStyle>
		</Style>
		<Style id="branch_style14">
			<LineStyle>
				<color>ff100152</color>
				<width>4.0</width>
			</LineStyle>
		</Style>
		<Style id="branch_style14">
			<LineStyle>
				<color>ff100152</color>
				<width>4.0</width>
			</LineStyle>
		</Style>
		<Style id="branch_style14">
			<LineStyle>
				<color>ff100152</color>
				<width>4.0</width>
			</LineStyle>
		</Style>
		<Style id="branch_style14">
			<LineStyle>
				<color>ff100152</color>
				<width>4.0</width>
			</LineStyle>
		</Style>
		<Style id="branch_style14">
			<LineStyle>
				<color>ff100152</color>
				<width>4.0</width>
			</LineStyle>
		</Style>
		<Style id="branch_style14">
			<LineStyle>
				<color>ff100152</color>
				<width>4.0</width>
			</LineStyle>
		</Style>
		<Style id="branch_style14">
			<LineStyle>
				<color>ff100152</color>
				<width>4.0</width>
			</LineStyle>
		</Style>
		<Style id="branch_style14">
			<LineStyle>
				<color>ff100152</color>
				<width>4.0</width>
			</LineStyle>
		</Style>
		<Style id="branch_style14">
			<LineStyle>
				<color>ff100152</color>
				<width>4.0</width>
			</LineStyle>
		</Style>
		<Style id="branch_style14">
			<LineStyle>
				<color>ff100152</color>
				<width>4.0</width>
			</LineStyle>
		</Style>
		<Style id="branch_style14">
			<LineStyle>
				<color>ff100152</color>
				<width>4.0</width>
			</LineStyle>
		</Style>
		<Style id="branch_style14">
			<LineStyle>
				<color>ff100152</color>
				<width>4.0</width>
			</LineStyle>
		</Style>
		<Style id="branch_style14">
			<LineStyle>
				<color>ff100152</color>
				<width>4.0</width>
			</LineStyle>
		</Style>
		<Style id="branch_style14">
			<LineStyle>
				<color>ff100152</color>
				<width>4.0</width>
			</LineStyle>
		</Style>
		<Style id="branch_style14">
			<LineStyle>
				<color>ff100152</color>
				<width>4.0</width>
			</LineStyle>
		</Style>
		<Style id="branch_style14">
			<LineStyle>
				<color>ff100152</color>
				<width>4.0</width>
			</LineStyle>
		</Style>
		<Style id="branch_style14">
			<LineStyle>
				<color>ff100152</color>
				<width>4.0</width>
			</LineStyle>
		</Style>
		<Style id="branch_style14">
			<LineStyle>
				<color>ff100152</color>
				<width>4.0</width>
			</LineStyle>
		</Style>
		<Style id="branch_style14">
			<LineStyle>
				<color>ff100152</color>
				<width>4.0</width>
			</LineStyle>
		</Style>
		<Style id="branch_style14">
			<LineStyle>
				<color>ff100152</color>
				<width>4.0</width>
			</LineStyle>
		</Style>
		<Style id="branch_style14">
			<LineStyle>
				<color>ff100152</color>
				<width>4.0</width>
			</LineStyle>
		</Style>
		<Style id="branch_style14">
			<LineStyle>
				<color>ff100152</color>
				<width>4.0</width>
			</LineStyle>
		</Style>
		<Style id="branch_style14">
			<LineStyle>
				<color>ff100152</color>
				<width>4.0</width>
			</LineStyle>
		</Style>
		<Style id="branch_style14">
			<LineStyle>
				<color>ff100152</color>
				<width>4.0</width>
			</LineStyle>
		</Style>
		<Style id="branch_style14">
			<LineStyle>
				<color>ff100152</color>
				<width>4.0</width>
			</LineStyle>
		</Style>
		<Style id="branch_style14">
			<LineStyle>
				<color>ff100152</color>
				<width>4.0</width>
			</LineStyle>
		</Style>
		<Style id="branch_style14">
			<LineStyle>
				<color>ff100152</color>
				<width>4.0</width>
			</LineStyle>
		</Style>
		<Style id="branch_style14">
			<LineStyle>
				<color>ff100152</color>
				<width>4.0</width>
			</LineStyle>
		</Style>
		<Style id="branch_style14">
			<LineStyle>
				<color>ff100152</color>
				<width>4.0</width>
			</LineStyle>
		</Style>
		<Style id="branch_style14">
			<LineStyle>
				<color>ff100152</color>
				<width>4.0</width>
			</LineStyle>
		</Style>
		<Style id="branch_style14">
			<LineStyle>
				<color>ff100152</color>
				<width>4.0</width>
			</LineStyle>
		</Style>
		<Style id="branch_style14">
			<LineStyle>
				<color>ff100152</color>
				<width>4.0</width>
			</LineStyle>
		</Style>
		<Style id="branch_style14">
			<LineStyle>
				<color>ff100152</color>
				<width>4.0</width>
			</LineStyle>
		</Style>
		<Style id="branch_style14">
			<LineStyle>
				<color>ff100152</color>
				<width>4.0</width>
			</LineStyle>
		</Style>
		<Style id="branch_style14">
			<LineStyle>
				<color>ff100152</color>
				<width>4.0</width>
			</LineStyle>
		</Style>
		<Style id="branch_style14">
			<LineStyle>
				<color>ff100152</color>
				<width>4.0</width>
			</LineStyle>
		</Style>
		<Style id="branch_style14">
			<LineStyle>
				<color>ff100152</color>
				<width>4.0</width>
			</LineStyle>
		</Style>
		<Style id="branch_style14">
			<LineStyle>
				<color>ff100152</color>
				<width>4.0</width>
			</LineStyle>
		</Style>
		<Style id="branch_style14">
			<LineStyle>
				<color>ff100152</color>
				<width>4.0</width>
			</LineStyle>
		</Style>
		<Style id="branch_style14">
			<LineStyle>
				<color>ff100152</color>
				<width>4.0</width>
			</LineStyle>
		</Style>
		<Style id="branch_style14">
			<LineStyle>
				<color>ff100152</color>
				<width>4.0</width>
			</LineStyle>
		</Style>
		<Style id="branch_style14">
			<LineStyle>
				<color>ff100152</color>
				<width>4.0</width>
			</LineStyle>
		</Style>
		<Style id="branch_style14">
			<LineStyle>
				<color>ff100152</color>
				<width>4.0</width>
			</LineStyle>
		</Style>
		<Style id="branch_style14">
			<LineStyle>
				<color>ff100152</color>
				<width>4.0</width>
			</LineStyle>
		</Style>
		<Style id="branch_style14">
			<LineStyle>
				<color>ff100152</color>
				<width>4.0</width>
			</LineStyle>
		</Style>
		<Style id="branch_style15">
			<LineStyle>
				<color>ff070026</color>
				<width>4.0</width>
			</LineStyle>
		</Style>
		<Style id="branch_style15">
			<LineStyle>
				<color>ff070026</color>
				<width>4.0</width>
			</LineStyle>
		</Style>
		<Style id="branch_style15">
			<LineStyle>
				<color>ff070026</color>
				<width>4.0</width>
			</LineStyle>
		</Style>
		<Style id="branch_style15">
			<LineStyle>
				<color>ff070026</color>
				<width>4.0</width>
			</LineStyle>
		</Style>
		<Style id="branch_style15">
			<LineStyle>
				<color>ff070026</color>
				<width>4.0</width>
			</LineStyle>
		</Style>
		<Style id="branch_style15">
			<LineStyle>
				<color>ff070026</color>
				<width>4.0</width>
			</LineStyle>
		</Style>
		<Style id="branch_style15">
			<LineStyle>
				<color>ff070026</color>
				<width>4.0</width>
			</LineStyle>
		</Style>
		<Style id="branch_style15">
			<LineStyle>
				<color>ff070026</color>
				<width>4.0</width>
			</LineStyle>
		</Style>
		<Style id="branch_style15">
			<LineStyle>
				<color>ff070026</color>
				<width>4.0</width>
			</LineStyle>
		</Style>
		<Style id="branch_style15">
			<LineStyle>
				<color>ff070026</color>
				<width>4.0</width>
			</LineStyle>
		</Style>
		<Style id="branch_style15">
			<LineStyle>
				<color>ff070026</color>
				<width>4.0</width>
			</LineStyle>
		</Style>
		<Style id="branch_style15">
			<LineStyle>
				<color>ff070026</color>
				<width>4.0</width>
			</LineStyle>
		</Style>
		<Style id="branch_style15">
			<LineStyle>
				<color>ff070026</color>
				<width>4.0</width>
			</LineStyle>
		</Style>
		<Style id="branch_style15">
			<LineStyle>
				<color>ff070026</color>
				<width>4.0</width>
			</LineStyle>
		</Style>
		<Style id="branch_style15">
			<LineStyle>
				<color>ff070026</color>
				<width>4.0</width>
			</LineStyle>
		</Style>
		<Style id="branch_style15">
			<LineStyle>
				<color>ff070026</color>
				<width>4.0</width>
			</LineStyle>
		</Style>
		<Style id="branch_style15">
			<LineStyle>
				<color>ff070026</color>
				<width>4.0</width>
			</LineStyle>
		</Style>
		<Style id="branch_style15">
			<LineStyle>
				<color>ff070026</color>
				<width>4.0</width>
			</LineStyle>
		</Style>
		<Style id="branch_style15">
			<LineStyle>
				<color>ff070026</color>
				<width>4.0</width>
			</LineStyle>
		</Style>
		<Style id="branch_style15">
			<LineStyle>
				<color>ff070026</color>
				<width>4.0</width>
			</LineStyle>
		</Style>
		<Style id="branch_style15">
			<LineStyle>
				<color>ff070026</color>
				<width>4.0</width>
			</LineStyle>
		</Style>
		<Style id="branch_style15">
			<LineStyle>
				<color>ff070026</color>
				<width>4.0</width>
			</LineStyle>
		</Style>
		<Style id="branch_style15">
			<LineStyle>
				<color>ff070026</color>
				<width>4.0</width>
			</LineStyle>
		</Style>
		<Style id="branch_style15">
			<LineStyle>
				<color>ff070026</color>
				<width>4.0</width>
			</LineStyle>
		</Style>
		<Style id="branch_style15">
			<LineStyle>
				<color>ff070026</color>
				<width>4.0</width>
			</LineStyle>
		</Style>
		<Style id="branch_style15">
			<LineStyle>
				<color>ff070026</color>
				<width>4.0</width>
			</LineStyle>
		</Style>
		<Style id="branch_style15">
			<LineStyle>
				<color>ff070026</color>
				<width>4.0</width>
			</LineStyle>
		</Style>
		<Style id="branch_style15">
			<LineStyle>
				<color>ff070026</color>
				<width>4.0</width>
			</LineStyle>
		</Style>
		<Style id="branch_style15">
			<LineStyle>
				<color>ff070026</color>
				<width>4.0</width>
			</LineStyle>
		</Style>
		<Style id="branch_style15">
			<LineStyle>
				<color>ff070026</color>
				<width>4.0</width>
			</LineStyle>
		</Style>
		<Style id="branch_style15">
			<LineStyle>
				<color>ff070026</color>
				<width>4.0</width>
			</LineStyle>
		</Style>
		<Style id="branch_style15">
			<LineStyle>
				<color>ff070026</color>
				<width>4.0</width>
			</LineStyle>
		</Style>
		<Style id="branch_style15">
			<LineStyle>
				<color>ff070026</color>
				<width>4.0</width>
			</LineStyle>
		</Style>
		<Style id="branch_style15">
			<LineStyle>
				<color>ff070026</color>
				<width>4.0</width>
			</LineStyle>
		</Style>
		<Style id="branch_style15">
			<LineStyle>
				<color>ff070026</color>
				<width>4.0</width>
			</LineStyle>
		</Style>
		<Style id="branch_style15">
			<LineStyle>
				<color>ff070026</color>
				<width>4.0</width>
			</LineStyle>
		</Style>
		<Style id="branch_style15">
			<LineStyle>
				<color>ff070026</color>
				<width>4.0</width>
			</LineStyle>
		</Style>
		<Style id="branch_style15">
			<LineStyle>
				<color>ff070026</color>
				<width>4.0</width>
			</LineStyle>
		</Style>
		<Style id="branch_style15">
			<LineStyle>
				<color>ff070026</color>
				<width>4.0</width>
			</LineStyle>
		</Style>
		<Style id="branch_style15">
			<LineStyle>
				<color>ff070026</color>
				<width>4.0</width>
			</LineStyle>
		</Style>
		<Style id="branch_style15">
			<LineStyle>
				<color>ff070026</color>
				<width>4.0</width>
			</LineStyle>
		</Style>
		<Style id="branch_style15">
			<LineStyle>
				<color>ff070026</color>
				<width>4.0</width>
			</LineStyle>
		</Style>
		<Style id="branch_style15">
			<LineStyle>
				<color>ff070026</color>
				<width>4.0</width>
			</LineStyle>
		</Style>
		<Style id="branch_style15">
			<LineStyle>
				<color>ff070026</color>
				<width>4.0</width>
			</LineStyle>
		</Style>
		<Style id="branch_style15">
			<LineStyle>
				<color>ff070026</color>
				<width>4.0</width>
			</LineStyle>
		</Style>
		<Style id="branch_style15">
			<LineStyle>
				<color>ff070026</color>
				<width>4.0</width>
			</LineStyle>
		</Style>
		<Style id="branch_style15">
			<LineStyle>
				<color>ff070026</color>
				<width>4.0</width>
			</LineStyle>
		</Style>
		<Style id="branch_style15">
			<LineStyle>
				<color>ff070026</color>
				<width>4.0</width>
			</LineStyle>
		</Style>
		<Style id="branch_style15">
			<LineStyle>
				<color>ff070026</color>
				<width>4.0</width>
			</LineStyle>
		</Style>
		<Style id="branch_style15">
			<LineStyle>
				<color>ff070026</color>
				<width>4.0</width>
			</LineStyle>
		</Style>
		<Style id="branch_style15">
			<LineStyle>
				<color>ff070026</color>
				<width>4.0</width>
			</LineStyle>
		</Style>
		<Style id="branch_style15">
			<LineStyle>
				<color>ff070026</color>
				<width>4.0</width>
			</LineStyle>
		</Style>
		<Style id="branch_style15">
			<LineStyle>
				<color>ff070026</color>
				<width>4.0</width>
			</LineStyle>
		</Style>
		<Style id="branch_style15">
			<LineStyle>
				<color>ff070026</color>
				<width>4.0</width>
			</LineStyle>
		</Style>
		<Style id="branch_style15">
			<LineStyle>
				<color>ff070026</color>
				<width>4.0</width>
			</LineStyle>
		</Style>
		<Style id="branch_style15">
			<LineStyle>
				<color>ff070026</color>
				<width>4.0</width>
			</LineStyle>
		</Style>
		<Style id="branch_style15">
			<LineStyle>
				<color>ff070026</color>
				<width>4.0</width>
			</LineStyle>
		</Style>
		<Style id="branch_style15">
			<LineStyle>
				<color>ff070026</color>
				<width>4.0</width>
			</LineStyle>
		</Style>
		<Style id="branch_style15">
			<LineStyle>
				<color>ff070026</color>
				<width>4.0</width>
			</LineStyle>
		</Style>
		<Style id="branch_style15">
			<LineStyle>
				<color>ff070026</color>
				<width>4.0</width>
			</LineStyle>
		</Style>
		<Style id="branch_style15">
			<LineStyle>
				<color>ff070026</color>
				<width>4.0</width>
			</LineStyle>
		</Style>
		<Style id="branch_style15">
			<LineStyle>
				<color>ff070026</color>
				<width>4.0</width>
			</LineStyle>
		</Style>
		<Style id="branch_style15">
			<LineStyle>
				<color>ff070026</color>
				<width>4.0</width>
			</LineStyle>
		</Style>
		<Style id="branch_style15">
			<LineStyle>
				<color>ff070026</color>
				<width>4.0</width>
			</LineStyle>
		</Style>
		<Style id="branch_style15">
			<LineStyle>
				<color>ff070026</color>
				<width>4.0</width>
			</LineStyle>
		</Style>
		<Style id="branch_style15">
			<LineStyle>
				<color>ff070026</color>
				<width>4.0</width>
			</LineStyle>
		</Style>
		<Style id="branch_style15">
			<LineStyle>
				<color>ff070026</color>
				<width>4.0</width>
			</LineStyle>
		</Style>
		<Style id="branch_style15">
			<LineStyle>
				<color>ff070026</color>
				<width>4.0</width>
			</LineStyle>
		</Style>
		<Style id="branch_style15">
			<LineStyle>
				<color>ff070026</color>
				<width>4.0</width>
			</LineStyle>
		</Style>
		<Style id="branch_style15">
			<LineStyle>
				<color>ff070026</color>
				<width>4.0</width>
			</LineStyle>
		</Style>
		<Style id="branch_style15">
			<LineStyle>
				<color>ff070026</color>
				<width>4.0</width>
			</LineStyle>
		</Style>
		<Style id="branch_style15">
			<LineStyle>
				<color>ff070026</color>
				<width>4.0</width>
			</LineStyle>
		</Style>
		<Style id="branch_style15">
			<LineStyle>
				<color>ff070026</color>
				<width>4.0</width>
			</LineStyle>
		</Style>
		<Style id="branch_style15">
			<LineStyle>
				<color>ff070026</color>
				<width>4.0</width>
			</LineStyle>
		</Style>
		<Style id="branch_style15">
			<LineStyle>
				<color>ff070026</color>
				<width>4.0</width>
			</LineStyle>
		</Style>
		<Style id="branch_style15">
			<LineStyle>
				<color>ff070026</color>
				<width>4.0</width>
			</LineStyle>
		</Style>
		<Style id="branch_style15">
			<LineStyle>
				<color>ff070026</color>
				<width>4.0</width>
			</LineStyle>
		</Style>
		<Style id="branch_style15">
			<LineStyle>
				<color>ff070026</color>
				<width>4.0</width>
			</LineStyle>
		</Style>
		<Style id="branch_style15">
			<LineStyle>
				<color>ff070026</color>
				<width>4.0</width>
			</LineStyle>
		</Style>
		<Style id="branch_style15">
			<LineStyle>
				<color>ff070026</color>
				<width>4.0</width>
			</LineStyle>
		</Style>
		<Style id="branch_style15">
			<LineStyle>
				<color>ff070026</color>
				<width>4.0</width>
			</LineStyle>
		</Style>
		<Style id="branch_style15">
			<LineStyle>
				<color>ff070026</color>
				<width>4.0</width>
			</LineStyle>
		</Style>
		<Style id="branch_style15">
			<LineStyle>
				<color>ff070026</color>
				<width>4.0</width>
			</LineStyle>
		</Style>
		<Style id="branch_style15">
			<LineStyle>
				<color>ff070026</color>
				<width>4.0</width>
			</LineStyle>
		</Style>
		<Style id="branch_style15">
			<LineStyle>
				<color>ff070026</color>
				<width>4.0</width>
			</LineStyle>
		</Style>
		<Style id="branch_style15">
			<LineStyle>
				<color>ff070026</color>
				<width>4.0</width>
			</LineStyle>
		</Style>
		<Style id="branch_style15">
			<LineStyle>
				<color>ff070026</color>
				<width>4.0</width>
			</LineStyle>
		</Style>
		<Style id="branch_style15">
			<LineStyle>
				<color>ff070026</color>
				<width>4.0</width>
			</LineStyle>
		</Style>
		<Style id="branch_style15">
			<LineStyle>
				<color>ff070026</color>
				<width>4.0</width>
			</LineStyle>
		</Style>
		<Style id="branch_style15">
			<LineStyle>
				<color>ff070026</color>
				<width>4.0</width>
			</LineStyle>
		</Style>
		<Style id="branch_style15">
			<LineStyle>
				<color>ff070026</color>
				<width>4.0</width>
			</LineStyle>
		</Style>
		<Style id="branch_style15">
			<LineStyle>
				<color>ff070026</color>
				<width>4.0</width>
			</LineStyle>
		</Style>
		<Style id="branch_style15">
			<LineStyle>
				<color>ff070026</color>
				<width>4.0</width>
			</LineStyle>
		</Style>
		<Style id="branch_style15">
			<LineStyle>
				<color>ff070026</color>
				<width>4.0</width>
			</LineStyle>
		</Style>
		<Style id="branch_style15">
			<LineStyle>
				<color>ff070026</color>
				<width>4.0</width>
			</LineStyle>
		</Style>
		<Style id="branch_style15">
			<LineStyle>
				<color>ff070026</color>
				<width>4.0</width>
			</LineStyle>
		</Style>
		<Style id="branch_style15">
			<LineStyle>
				<color>ff070026</color>
				<width>4.0</width>
			</LineStyle>
		</Style>
		<Style id="branch_style15">
			<LineStyle>
				<color>ff070026</color>
				<width>4.0</width>
			</LineStyle>
		</Style>
		<Style id="branch_style15">
			<LineStyle>
				<color>ff070026</color>
				<width>4.0</width>
			</LineStyle>
		</Style>
		<Style id="branch_style15">
			<LineStyle>
				<color>ff070026</color>
				<width>4.0</width>
			</LineStyle>
		</Style>
		<Style id="branch_style16">
			<LineStyle>
				<color>ff0a0133</color>
				<width>4.0</width>
			</LineStyle>
		</Style>
		<Style id="branch_style16">
			<LineStyle>
				<color>ff0a0133</color>
				<width>4.0</width>
			</LineStyle>
		</Style>
		<Style id="branch_style16">
			<LineStyle>
				<color>ff0a0133</color>
				<width>4.0</width>
			</LineStyle>
		</Style>
		<Style id="branch_style16">
			<LineStyle>
				<color>ff0a0133</color>
				<width>4.0</width>
			</LineStyle>
		</Style>
		<Style id="branch_style16">
			<LineStyle>
				<color>ff0a0133</color>
				<width>4.0</width>
			</LineStyle>
		</Style>
		<Style id="branch_style16">
			<LineStyle>
				<color>ff0a0133</color>
				<width>4.0</width>
			</LineStyle>
		</Style>
		<Style id="branch_style16">
			<LineStyle>
				<color>ff0a0133</color>
				<width>4.0</width>
			</LineStyle>
		</Style>
		<Style id="branch_style16">
			<LineStyle>
				<color>ff0a0133</color>
				<width>4.0</width>
			</LineStyle>
		</Style>
		<Style id="branch_style16">
			<LineStyle>
				<color>ff0a0133</color>
				<width>4.0</width>
			</LineStyle>
		</Style>
		<Style id="branch_style16">
			<LineStyle>
				<color>ff0a0133</color>
				<width>4.0</width>
			</LineStyle>
		</Style>
		<Style id="branch_style16">
			<LineStyle>
				<color>ff0a0133</color>
				<width>4.0</width>
			</LineStyle>
		</Style>
		<Style id="branch_style16">
			<LineStyle>
				<color>ff0a0133</color>
				<width>4.0</width>
			</LineStyle>
		</Style>
		<Style id="branch_style16">
			<LineStyle>
				<color>ff0a0133</color>
				<width>4.0</width>
			</LineStyle>
		</Style>
		<Style id="branch_style16">
			<LineStyle>
				<color>ff0a0133</color>
				<width>4.0</width>
			</LineStyle>
		</Style>
		<Style id="branch_style16">
			<LineStyle>
				<color>ff0a0133</color>
				<width>4.0</width>
			</LineStyle>
		</Style>
		<Style id="branch_style16">
			<LineStyle>
				<color>ff0a0133</color>
				<width>4.0</width>
			</LineStyle>
		</Style>
		<Style id="branch_style16">
			<LineStyle>
				<color>ff0a0133</color>
				<width>4.0</width>
			</LineStyle>
		</Style>
		<Style id="branch_style16">
			<LineStyle>
				<color>ff0a0133</color>
				<width>4.0</width>
			</LineStyle>
		</Style>
		<Style id="branch_style16">
			<LineStyle>
				<color>ff0a0133</color>
				<width>4.0</width>
			</LineStyle>
		</Style>
		<Style id="branch_style16">
			<LineStyle>
				<color>ff0a0133</color>
				<width>4.0</width>
			</LineStyle>
		</Style>
		<Style id="branch_style16">
			<LineStyle>
				<color>ff0a0133</color>
				<width>4.0</width>
			</LineStyle>
		</Style>
		<Style id="branch_style16">
			<LineStyle>
				<color>ff0a0133</color>
				<width>4.0</width>
			</LineStyle>
		</Style>
		<Style id="branch_style16">
			<LineStyle>
				<color>ff0a0133</color>
				<width>4.0</width>
			</LineStyle>
		</Style>
		<Style id="branch_style16">
			<LineStyle>
				<color>ff0a0133</color>
				<width>4.0</width>
			</LineStyle>
		</Style>
		<Style id="branch_style16">
			<LineStyle>
				<color>ff0a0133</color>
				<width>4.0</width>
			</LineStyle>
		</Style>
		<Style id="branch_style16">
			<LineStyle>
				<color>ff0a0133</color>
				<width>4.0</width>
			</LineStyle>
		</Style>
		<Style id="branch_style16">
			<LineStyle>
				<color>ff0a0133</color>
				<width>4.0</width>
			</LineStyle>
		</Style>
		<Style id="branch_style16">
			<LineStyle>
				<color>ff0a0133</color>
				<width>4.0</width>
			</LineStyle>
		</Style>
		<Style id="branch_style16">
			<LineStyle>
				<color>ff0a0133</color>
				<width>4.0</width>
			</LineStyle>
		</Style>
		<Style id="branch_style16">
			<LineStyle>
				<color>ff0a0133</color>
				<width>4.0</width>
			</LineStyle>
		</Style>
		<Style id="branch_style16">
			<LineStyle>
				<color>ff0a0133</color>
				<width>4.0</width>
			</LineStyle>
		</Style>
		<Style id="branch_style16">
			<LineStyle>
				<color>ff0a0133</color>
				<width>4.0</width>
			</LineStyle>
		</Style>
		<Style id="branch_style16">
			<LineStyle>
				<color>ff0a0133</color>
				<width>4.0</width>
			</LineStyle>
		</Style>
		<Style id="branch_style16">
			<LineStyle>
				<color>ff0a0133</color>
				<width>4.0</width>
			</LineStyle>
		</Style>
		<Style id="branch_style16">
			<LineStyle>
				<color>ff0a0133</color>
				<width>4.0</width>
			</LineStyle>
		</Style>
		<Style id="branch_style16">
			<LineStyle>
				<color>ff0a0133</color>
				<width>4.0</width>
			</LineStyle>
		</Style>
		<Style id="branch_style16">
			<LineStyle>
				<color>ff0a0133</color>
				<width>4.0</width>
			</LineStyle>
		</Style>
		<Style id="branch_style16">
			<LineStyle>
				<color>ff0a0133</color>
				<width>4.0</width>
			</LineStyle>
		</Style>
		<Style id="branch_style16">
			<LineStyle>
				<color>ff0a0133</color>
				<width>4.0</width>
			</LineStyle>
		</Style>
		<Style id="branch_style16">
			<LineStyle>
				<color>ff0a0133</color>
				<width>4.0</width>
			</LineStyle>
		</Style>
		<Style id="branch_style16">
			<LineStyle>
				<color>ff0a0133</color>
				<width>4.0</width>
			</LineStyle>
		</Style>
		<Style id="branch_style16">
			<LineStyle>
				<color>ff0a0133</color>
				<width>4.0</width>
			</LineStyle>
		</Style>
		<Style id="branch_style16">
			<LineStyle>
				<color>ff0a0133</color>
				<width>4.0</width>
			</LineStyle>
		</Style>
		<Style id="branch_style16">
			<LineStyle>
				<color>ff0a0133</color>
				<width>4.0</width>
			</LineStyle>
		</Style>
		<Style id="branch_style16">
			<LineStyle>
				<color>ff0a0133</color>
				<width>4.0</width>
			</LineStyle>
		</Style>
		<Style id="branch_style16">
			<LineStyle>
				<color>ff0a0133</color>
				<width>4.0</width>
			</LineStyle>
		</Style>
		<Style id="branch_style16">
			<LineStyle>
				<color>ff0a0133</color>
				<width>4.0</width>
			</LineStyle>
		</Style>
		<Style id="branch_style16">
			<LineStyle>
				<color>ff0a0133</color>
				<width>4.0</width>
			</LineStyle>
		</Style>
		<Style id="branch_style16">
			<LineStyle>
				<color>ff0a0133</color>
				<width>4.0</width>
			</LineStyle>
		</Style>
		<Style id="branch_style16">
			<LineStyle>
				<color>ff0a0133</color>
				<width>4.0</width>
			</LineStyle>
		</Style>
		<Style id="branch_style16">
			<LineStyle>
				<color>ff0a0133</color>
				<width>4.0</width>
			</LineStyle>
		</Style>
		<Style id="branch_style16">
			<LineStyle>
				<color>ff0a0133</color>
				<width>4.0</width>
			</LineStyle>
		</Style>
		<Style id="branch_style16">
			<LineStyle>
				<color>ff0a0133</color>
				<width>4.0</width>
			</LineStyle>
		</Style>
		<Style id="branch_style16">
			<LineStyle>
				<color>ff0a0133</color>
				<width>4.0</width>
			</LineStyle>
		</Style>
		<Style id="branch_style16">
			<LineStyle>
				<color>ff0a0133</color>
				<width>4.0</width>
			</LineStyle>
		</Style>
		<Style id="branch_style16">
			<LineStyle>
				<color>ff0a0133</color>
				<width>4.0</width>
			</LineStyle>
		</Style>
		<Style id="branch_style16">
			<LineStyle>
				<color>ff0a0133</color>
				<width>4.0</width>
			</LineStyle>
		</Style>
		<Style id="branch_style16">
			<LineStyle>
				<color>ff0a0133</color>
				<width>4.0</width>
			</LineStyle>
		</Style>
		<Style id="branch_style16">
			<LineStyle>
				<color>ff0a0133</color>
				<width>4.0</width>
			</LineStyle>
		</Style>
		<Style id="branch_style16">
			<LineStyle>
				<color>ff0a0133</color>
				<width>4.0</width>
			</LineStyle>
		</Style>
		<Style id="branch_style16">
			<LineStyle>
				<color>ff0a0133</color>
				<width>4.0</width>
			</LineStyle>
		</Style>
		<Style id="branch_style16">
			<LineStyle>
				<color>ff0a0133</color>
				<width>4.0</width>
			</LineStyle>
		</Style>
		<Style id="branch_style16">
			<LineStyle>
				<color>ff0a0133</color>
				<width>4.0</width>
			</LineStyle>
		</Style>
		<Style id="branch_style16">
			<LineStyle>
				<color>ff0a0133</color>
				<width>4.0</width>
			</LineStyle>
		</Style>
		<Style id="branch_style16">
			<LineStyle>
				<color>ff0a0133</color>
				<width>4.0</width>
			</LineStyle>
		</Style>
		<Style id="branch_style16">
			<LineStyle>
				<color>ff0a0133</color>
				<width>4.0</width>
			</LineStyle>
		</Style>
		<Style id="branch_style16">
			<LineStyle>
				<color>ff0a0133</color>
				<width>4.0</width>
			</LineStyle>
		</Style>
		<Style id="branch_style16">
			<LineStyle>
				<color>ff0a0133</color>
				<width>4.0</width>
			</LineStyle>
		</Style>
		<Style id="branch_style16">
			<LineStyle>
				<color>ff0a0133</color>
				<width>4.0</width>
			</LineStyle>
		</Style>
		<Style id="branch_style16">
			<LineStyle>
				<color>ff0a0133</color>
				<width>4.0</width>
			</LineStyle>
		</Style>
		<Style id="branch_style16">
			<LineStyle>
				<color>ff0a0133</color>
				<width>4.0</width>
			</LineStyle>
		</Style>
		<Style id="branch_style16">
			<LineStyle>
				<color>ff0a0133</color>
				<width>4.0</width>
			</LineStyle>
		</Style>
		<Style id="branch_style16">
			<LineStyle>
				<color>ff0a0133</color>
				<width>4.0</width>
			</LineStyle>
		</Style>
		<Style id="branch_style16">
			<LineStyle>
				<color>ff0a0133</color>
				<width>4.0</width>
			</LineStyle>
		</Style>
		<Style id="branch_style16">
			<LineStyle>
				<color>ff0a0133</color>
				<width>4.0</width>
			</LineStyle>
		</Style>
		<Style id="branch_style16">
			<LineStyle>
				<color>ff0a0133</color>
				<width>4.0</width>
			</LineStyle>
		</Style>
		<Style id="branch_style16">
			<LineStyle>
				<color>ff0a0133</color>
				<width>4.0</width>
			</LineStyle>
		</Style>
		<Style id="branch_style16">
			<LineStyle>
				<color>ff0a0133</color>
				<width>4.0</width>
			</LineStyle>
		</Style>
		<Style id="branch_style16">
			<LineStyle>
				<color>ff0a0133</color>
				<width>4.0</width>
			</LineStyle>
		</Style>
		<Style id="branch_style16">
			<LineStyle>
				<color>ff0a0133</color>
				<width>4.0</width>
			</LineStyle>
		</Style>
		<Style id="branch_style16">
			<LineStyle>
				<color>ff0a0133</color>
				<width>4.0</width>
			</LineStyle>
		</Style>
		<Style id="branch_style16">
			<LineStyle>
				<color>ff0a0133</color>
				<width>4.0</width>
			</LineStyle>
		</Style>
		<Style id="branch_style16">
			<LineStyle>
				<color>ff0a0133</color>
				<width>4.0</width>
			</LineStyle>
		</Style>
		<Style id="branch_style16">
			<LineStyle>
				<color>ff0a0133</color>
				<width>4.0</width>
			</LineStyle>
		</Style>
		<Style id="branch_style16">
			<LineStyle>
				<color>ff0a0133</color>
				<width>4.0</width>
			</LineStyle>
		</Style>
		<Style id="branch_style16">
			<LineStyle>
				<color>ff0a0133</color>
				<width>4.0</width>
			</LineStyle>
		</Style>
		<Style id="branch_style16">
			<LineStyle>
				<color>ff0a0133</color>
				<width>4.0</width>
			</LineStyle>
		</Style>
		<Style id="branch_style16">
			<LineStyle>
				<color>ff0a0133</color>
				<width>4.0</width>
			</LineStyle>
		</Style>
		<Style id="branch_style16">
			<LineStyle>
				<color>ff0a0133</color>
				<width>4.0</width>
			</LineStyle>
		</Style>
		<Style id="branch_style16">
			<LineStyle>
				<color>ff0a0133</color>
				<width>4.0</width>
			</LineStyle>
		</Style>
		<Style id="branch_style16">
			<LineStyle>
				<color>ff0a0133</color>
				<width>4.0</width>
			</LineStyle>
		</Style>
		<Style id="branch_style16">
			<LineStyle>
				<color>ff0a0133</color>
				<width>4.0</width>
			</LineStyle>
		</Style>
		<Style id="branch_style16">
			<LineStyle>
				<color>ff0a0133</color>
				<width>4.0</width>
			</LineStyle>
		</Style>
		<Style id="branch_style16">
			<LineStyle>
				<color>ff0a0133</color>
				<width>4.0</width>
			</LineStyle>
		</Style>
		<Style id="branch_style16">
			<LineStyle>
				<color>ff0a0133</color>
				<width>4.0</width>
			</LineStyle>
		</Style>
		<Style id="branch_style16">
			<LineStyle>
				<color>ff0a0133</color>
				<width>4.0</width>
			</LineStyle>
		</Style>
		<Style id="branch_style16">
			<LineStyle>
				<color>ff0a0133</color>
				<width>4.0</width>
			</LineStyle>
		</Style>
		<Style id="branch_style16">
			<LineStyle>
				<color>ff0a0133</color>
				<width>4.0</width>
			</LineStyle>
		</Style>
		<Style id="branch_style16">
			<LineStyle>
				<color>ff0a0133</color>
				<width>4.0</width>
			</LineStyle>
		</Style>
		<Style id="branch_style16">
			<LineStyle>
				<color>ff0a0133</color>
				<width>4.0</width>
			</LineStyle>
		</Style>
		<Style id="branch_style17">
			<LineStyle>
				<color>ff06001f</color>
				<width>4.0</width>
			</LineStyle>
		</Style>
		<Style id="branch_style17">
			<LineStyle>
				<color>ff06001f</color>
				<width>4.0</width>
			</LineStyle>
		</Style>
		<Style id="branch_style17">
			<LineStyle>
				<color>ff06001f</color>
				<width>4.0</width>
			</LineStyle>
		</Style>
		<Style id="branch_style17">
			<LineStyle>
				<color>ff06001f</color>
				<width>4.0</width>
			</LineStyle>
		</Style>
		<Style id="branch_style17">
			<LineStyle>
				<color>ff06001f</color>
				<width>4.0</width>
			</LineStyle>
		</Style>
		<Style id="branch_style17">
			<LineStyle>
				<color>ff06001f</color>
				<width>4.0</width>
			</LineStyle>
		</Style>
		<Style id="branch_style17">
			<LineStyle>
				<color>ff06001f</color>
				<width>4.0</width>
			</LineStyle>
		</Style>
		<Style id="branch_style17">
			<LineStyle>
				<color>ff06001f</color>
				<width>4.0</width>
			</LineStyle>
		</Style>
		<Style id="branch_style17">
			<LineStyle>
				<color>ff06001f</color>
				<width>4.0</width>
			</LineStyle>
		</Style>
		<Style id="branch_style17">
			<LineStyle>
				<color>ff06001f</color>
				<width>4.0</width>
			</LineStyle>
		</Style>
		<Style id="branch_style17">
			<LineStyle>
				<color>ff06001f</color>
				<width>4.0</width>
			</LineStyle>
		</Style>
		<Style id="branch_style17">
			<LineStyle>
				<color>ff06001f</color>
				<width>4.0</width>
			</LineStyle>
		</Style>
		<Style id="branch_style17">
			<LineStyle>
				<color>ff06001f</color>
				<width>4.0</width>
			</LineStyle>
		</Style>
		<Style id="branch_style17">
			<LineStyle>
				<color>ff06001f</color>
				<width>4.0</width>
			</LineStyle>
		</Style>
		<Style id="branch_style17">
			<LineStyle>
				<color>ff06001f</color>
				<width>4.0</width>
			</LineStyle>
		</Style>
		<Style id="branch_style17">
			<LineStyle>
				<color>ff06001f</color>
				<width>4.0</width>
			</LineStyle>
		</Style>
		<Style id="branch_style17">
			<LineStyle>
				<color>ff06001f</color>
				<width>4.0</width>
			</LineStyle>
		</Style>
		<Style id="branch_style17">
			<LineStyle>
				<color>ff06001f</color>
				<width>4.0</width>
			</LineStyle>
		</Style>
		<Style id="branch_style17">
			<LineStyle>
				<color>ff06001f</color>
				<width>4.0</width>
			</LineStyle>
		</Style>
		<Style id="branch_style17">
			<LineStyle>
				<color>ff06001f</color>
				<width>4.0</width>
			</LineStyle>
		</Style>
		<Style id="branch_style17">
			<LineStyle>
				<color>ff06001f</color>
				<width>4.0</width>
			</LineStyle>
		</Style>
		<Style id="branch_style17">
			<LineStyle>
				<color>ff06001f</color>
				<width>4.0</width>
			</LineStyle>
		</Style>
		<Style id="branch_style17">
			<LineStyle>
				<color>ff06001f</color>
				<width>4.0</width>
			</LineStyle>
		</Style>
		<Style id="branch_style17">
			<LineStyle>
				<color>ff06001f</color>
				<width>4.0</width>
			</LineStyle>
		</Style>
		<Style id="branch_style17">
			<LineStyle>
				<color>ff06001f</color>
				<width>4.0</width>
			</LineStyle>
		</Style>
		<Style id="branch_style17">
			<LineStyle>
				<color>ff06001f</color>
				<width>4.0</width>
			</LineStyle>
		</Style>
		<Style id="branch_style17">
			<LineStyle>
				<color>ff06001f</color>
				<width>4.0</width>
			</LineStyle>
		</Style>
		<Style id="branch_style17">
			<LineStyle>
				<color>ff06001f</color>
				<width>4.0</width>
			</LineStyle>
		</Style>
		<Style id="branch_style17">
			<LineStyle>
				<color>ff06001f</color>
				<width>4.0</width>
			</LineStyle>
		</Style>
		<Style id="branch_style17">
			<LineStyle>
				<color>ff06001f</color>
				<width>4.0</width>
			</LineStyle>
		</Style>
		<Style id="branch_style17">
			<LineStyle>
				<color>ff06001f</color>
				<width>4.0</width>
			</LineStyle>
		</Style>
		<Style id="branch_style17">
			<LineStyle>
				<color>ff06001f</color>
				<width>4.0</width>
			</LineStyle>
		</Style>
		<Style id="branch_style17">
			<LineStyle>
				<color>ff06001f</color>
				<width>4.0</width>
			</LineStyle>
		</Style>
		<Style id="branch_style17">
			<LineStyle>
				<color>ff06001f</color>
				<width>4.0</width>
			</LineStyle>
		</Style>
		<Style id="branch_style17">
			<LineStyle>
				<color>ff06001f</color>
				<width>4.0</width>
			</LineStyle>
		</Style>
		<Style id="branch_style17">
			<LineStyle>
				<color>ff06001f</color>
				<width>4.0</width>
			</LineStyle>
		</Style>
		<Style id="branch_style17">
			<LineStyle>
				<color>ff06001f</color>
				<width>4.0</width>
			</LineStyle>
		</Style>
		<Style id="branch_style17">
			<LineStyle>
				<color>ff06001f</color>
				<width>4.0</width>
			</LineStyle>
		</Style>
		<Style id="branch_style17">
			<LineStyle>
				<color>ff06001f</color>
				<width>4.0</width>
			</LineStyle>
		</Style>
		<Style id="branch_style17">
			<LineStyle>
				<color>ff06001f</color>
				<width>4.0</width>
			</LineStyle>
		</Style>
		<Style id="branch_style17">
			<LineStyle>
				<color>ff06001f</color>
				<width>4.0</width>
			</LineStyle>
		</Style>
		<Style id="branch_style17">
			<LineStyle>
				<color>ff06001f</color>
				<width>4.0</width>
			</LineStyle>
		</Style>
		<Style id="branch_style17">
			<LineStyle>
				<color>ff06001f</color>
				<width>4.0</width>
			</LineStyle>
		</Style>
		<Style id="branch_style17">
			<LineStyle>
				<color>ff06001f</color>
				<width>4.0</width>
			</LineStyle>
		</Style>
		<Style id="branch_style17">
			<LineStyle>
				<color>ff06001f</color>
				<width>4.0</width>
			</LineStyle>
		</Style>
		<Style id="branch_style17">
			<LineStyle>
				<color>ff06001f</color>
				<width>4.0</width>
			</LineStyle>
		</Style>
		<Style id="branch_style17">
			<LineStyle>
				<color>ff06001f</color>
				<width>4.0</width>
			</LineStyle>
		</Style>
		<Style id="branch_style17">
			<LineStyle>
				<color>ff06001f</color>
				<width>4.0</width>
			</LineStyle>
		</Style>
		<Style id="branch_style17">
			<LineStyle>
				<color>ff06001f</color>
				<width>4.0</width>
			</LineStyle>
		</Style>
		<Style id="branch_style17">
			<LineStyle>
				<color>ff06001f</color>
				<width>4.0</width>
			</LineStyle>
		</Style>
		<Style id="branch_style17">
			<LineStyle>
				<color>ff06001f</color>
				<width>4.0</width>
			</LineStyle>
		</Style>
		<Style id="branch_style17">
			<LineStyle>
				<color>ff06001f</color>
				<width>4.0</width>
			</LineStyle>
		</Style>
		<Style id="branch_style17">
			<LineStyle>
				<color>ff06001f</color>
				<width>4.0</width>
			</LineStyle>
		</Style>
		<Style id="branch_style17">
			<LineStyle>
				<color>ff06001f</color>
				<width>4.0</width>
			</LineStyle>
		</Style>
		<Style id="branch_style17">
			<LineStyle>
				<color>ff06001f</color>
				<width>4.0</width>
			</LineStyle>
		</Style>
		<Style id="branch_style17">
			<LineStyle>
				<color>ff06001f</color>
				<width>4.0</width>
			</LineStyle>
		</Style>
		<Style id="branch_style17">
			<LineStyle>
				<color>ff06001f</color>
				<width>4.0</width>
			</LineStyle>
		</Style>
		<Style id="branch_style17">
			<LineStyle>
				<color>ff06001f</color>
				<width>4.0</width>
			</LineStyle>
		</Style>
		<Style id="branch_style17">
			<LineStyle>
				<color>ff06001f</color>
				<width>4.0</width>
			</LineStyle>
		</Style>
		<Style id="branch_style17">
			<LineStyle>
				<color>ff06001f</color>
				<width>4.0</width>
			</LineStyle>
		</Style>
		<Style id="branch_style17">
			<LineStyle>
				<color>ff06001f</color>
				<width>4.0</width>
			</LineStyle>
		</Style>
		<Style id="branch_style17">
			<LineStyle>
				<color>ff06001f</color>
				<width>4.0</width>
			</LineStyle>
		</Style>
		<Style id="branch_style17">
			<LineStyle>
				<color>ff06001f</color>
				<width>4.0</width>
			</LineStyle>
		</Style>
		<Style id="branch_style17">
			<LineStyle>
				<color>ff06001f</color>
				<width>4.0</width>
			</LineStyle>
		</Style>
		<Style id="branch_style17">
			<LineStyle>
				<color>ff06001f</color>
				<width>4.0</width>
			</LineStyle>
		</Style>
		<Style id="branch_style17">
			<LineStyle>
				<color>ff06001f</color>
				<width>4.0</width>
			</LineStyle>
		</Style>
		<Style id="branch_style17">
			<LineStyle>
				<color>ff06001f</color>
				<width>4.0</width>
			</LineStyle>
		</Style>
		<Style id="branch_style17">
			<LineStyle>
				<color>ff06001f</color>
				<width>4.0</width>
			</LineStyle>
		</Style>
		<Style id="branch_style17">
			<LineStyle>
				<color>ff06001f</color>
				<width>4.0</width>
			</LineStyle>
		</Style>
		<Style id="branch_style17">
			<LineStyle>
				<color>ff06001f</color>
				<width>4.0</width>
			</LineStyle>
		</Style>
		<Style id="branch_style17">
			<LineStyle>
				<color>ff06001f</color>
				<width>4.0</width>
			</LineStyle>
		</Style>
		<Style id="branch_style17">
			<LineStyle>
				<color>ff06001f</color>
				<width>4.0</width>
			</LineStyle>
		</Style>
		<Style id="branch_style17">
			<LineStyle>
				<color>ff06001f</color>
				<width>4.0</width>
			</LineStyle>
		</Style>
		<Style id="branch_style17">
			<LineStyle>
				<color>ff06001f</color>
				<width>4.0</width>
			</LineStyle>
		</Style>
		<Style id="branch_style17">
			<LineStyle>
				<color>ff06001f</color>
				<width>4.0</width>
			</LineStyle>
		</Style>
		<Style id="branch_style17">
			<LineStyle>
				<color>ff06001f</color>
				<width>4.0</width>
			</LineStyle>
		</Style>
		<Style id="branch_style17">
			<LineStyle>
				<color>ff06001f</color>
				<width>4.0</width>
			</LineStyle>
		</Style>
		<Style id="branch_style17">
			<LineStyle>
				<color>ff06001f</color>
				<width>4.0</width>
			</LineStyle>
		</Style>
		<Style id="branch_style17">
			<LineStyle>
				<color>ff06001f</color>
				<width>4.0</width>
			</LineStyle>
		</Style>
		<Style id="branch_style17">
			<LineStyle>
				<color>ff06001f</color>
				<width>4.0</width>
			</LineStyle>
		</Style>
		<Style id="branch_style17">
			<LineStyle>
				<color>ff06001f</color>
				<width>4.0</width>
			</LineStyle>
		</Style>
		<Style id="branch_style17">
			<LineStyle>
				<color>ff06001f</color>
				<width>4.0</width>
			</LineStyle>
		</Style>
		<Style id="branch_style17">
			<LineStyle>
				<color>ff06001f</color>
				<width>4.0</width>
			</LineStyle>
		</Style>
		<Style id="branch_style17">
			<LineStyle>
				<color>ff06001f</color>
				<width>4.0</width>
			</LineStyle>
		</Style>
		<Style id="branch_style17">
			<LineStyle>
				<color>ff06001f</color>
				<width>4.0</width>
			</LineStyle>
		</Style>
		<Style id="branch_style17">
			<LineStyle>
				<color>ff06001f</color>
				<width>4.0</width>
			</LineStyle>
		</Style>
		<Style id="branch_style17">
			<LineStyle>
				<color>ff06001f</color>
				<width>4.0</width>
			</LineStyle>
		</Style>
		<Style id="branch_style17">
			<LineStyle>
				<color>ff06001f</color>
				<width>4.0</width>
			</LineStyle>
		</Style>
		<Style id="branch_style17">
			<LineStyle>
				<color>ff06001f</color>
				<width>4.0</width>
			</LineStyle>
		</Style>
		<Style id="branch_style17">
			<LineStyle>
				<color>ff06001f</color>
				<width>4.0</width>
			</LineStyle>
		</Style>
		<Style id="branch_style17">
			<LineStyle>
				<color>ff06001f</color>
				<width>4.0</width>
			</LineStyle>
		</Style>
		<Style id="branch_style17">
			<LineStyle>
				<color>ff06001f</color>
				<width>4.0</width>
			</LineStyle>
		</Style>
		<Style id="branch_style17">
			<LineStyle>
				<color>ff06001f</color>
				<width>4.0</width>
			</LineStyle>
		</Style>
		<Style id="branch_style17">
			<LineStyle>
				<color>ff06001f</color>
				<width>4.0</width>
			</LineStyle>
		</Style>
		<Style id="branch_style17">
			<LineStyle>
				<color>ff06001f</color>
				<width>4.0</width>
			</LineStyle>
		</Style>
		<Style id="branch_style17">
			<LineStyle>
				<color>ff06001f</color>
				<width>4.0</width>
			</LineStyle>
		</Style>
		<Style id="branch_style17">
			<LineStyle>
				<color>ff06001f</color>
				<width>4.0</width>
			</LineStyle>
		</Style>
		<Style id="branch_style17">
			<LineStyle>
				<color>ff06001f</color>
				<width>4.0</width>
			</LineStyle>
		</Style>
		<Style id="branch_style17">
			<LineStyle>
				<color>ff06001f</color>
				<width>4.0</width>
			</LineStyle>
		</Style>
		<Style id="branch_style17">
			<LineStyle>
				<color>ff06001f</color>
				<width>4.0</width>
			</LineStyle>
		</Style>
		<Style id="branch_style18">
			<LineStyle>
				<color>ff070026</color>
				<width>4.0</width>
			</LineStyle>
		</Style>
		<Style id="branch_style18">
			<LineStyle>
				<color>ff070026</color>
				<width>4.0</width>
			</LineStyle>
		</Style>
		<Style id="branch_style18">
			<LineStyle>
				<color>ff070026</color>
				<width>4.0</width>
			</LineStyle>
		</Style>
		<Style id="branch_style18">
			<LineStyle>
				<color>ff070026</color>
				<width>4.0</width>
			</LineStyle>
		</Style>
		<Style id="branch_style18">
			<LineStyle>
				<color>ff070026</color>
				<width>4.0</width>
			</LineStyle>
		</Style>
		<Style id="branch_style18">
			<LineStyle>
				<color>ff070026</color>
				<width>4.0</width>
			</LineStyle>
		</Style>
		<Style id="branch_style18">
			<LineStyle>
				<color>ff070026</color>
				<width>4.0</width>
			</LineStyle>
		</Style>
		<Style id="branch_style18">
			<LineStyle>
				<color>ff070026</color>
				<width>4.0</width>
			</LineStyle>
		</Style>
		<Style id="branch_style18">
			<LineStyle>
				<color>ff070026</color>
				<width>4.0</width>
			</LineStyle>
		</Style>
		<Style id="branch_style18">
			<LineStyle>
				<color>ff070026</color>
				<width>4.0</width>
			</LineStyle>
		</Style>
		<Style id="branch_style18">
			<LineStyle>
				<color>ff070026</color>
				<width>4.0</width>
			</LineStyle>
		</Style>
		<Style id="branch_style18">
			<LineStyle>
				<color>ff070026</color>
				<width>4.0</width>
			</LineStyle>
		</Style>
		<Style id="branch_style18">
			<LineStyle>
				<color>ff070026</color>
				<width>4.0</width>
			</LineStyle>
		</Style>
		<Style id="branch_style18">
			<LineStyle>
				<color>ff070026</color>
				<width>4.0</width>
			</LineStyle>
		</Style>
		<Style id="branch_style18">
			<LineStyle>
				<color>ff070026</color>
				<width>4.0</width>
			</LineStyle>
		</Style>
		<Style id="branch_style18">
			<LineStyle>
				<color>ff070026</color>
				<width>4.0</width>
			</LineStyle>
		</Style>
		<Style id="branch_style18">
			<LineStyle>
				<color>ff070026</color>
				<width>4.0</width>
			</LineStyle>
		</Style>
		<Style id="branch_style18">
			<LineStyle>
				<color>ff070026</color>
				<width>4.0</width>
			</LineStyle>
		</Style>
		<Style id="branch_style18">
			<LineStyle>
				<color>ff070026</color>
				<width>4.0</width>
			</LineStyle>
		</Style>
		<Style id="branch_style18">
			<LineStyle>
				<color>ff070026</color>
				<width>4.0</width>
			</LineStyle>
		</Style>
		<Style id="branch_style18">
			<LineStyle>
				<color>ff070026</color>
				<width>4.0</width>
			</LineStyle>
		</Style>
		<Style id="branch_style18">
			<LineStyle>
				<color>ff070026</color>
				<width>4.0</width>
			</LineStyle>
		</Style>
		<Style id="branch_style18">
			<LineStyle>
				<color>ff070026</color>
				<width>4.0</width>
			</LineStyle>
		</Style>
		<Style id="branch_style18">
			<LineStyle>
				<color>ff070026</color>
				<width>4.0</width>
			</LineStyle>
		</Style>
		<Style id="branch_style18">
			<LineStyle>
				<color>ff070026</color>
				<width>4.0</width>
			</LineStyle>
		</Style>
		<Style id="branch_style18">
			<LineStyle>
				<color>ff070026</color>
				<width>4.0</width>
			</LineStyle>
		</Style>
		<Style id="branch_style18">
			<LineStyle>
				<color>ff070026</color>
				<width>4.0</width>
			</LineStyle>
		</Style>
		<Style id="branch_style18">
			<LineStyle>
				<color>ff070026</color>
				<width>4.0</width>
			</LineStyle>
		</Style>
		<Style id="branch_style18">
			<LineStyle>
				<color>ff070026</color>
				<width>4.0</width>
			</LineStyle>
		</Style>
		<Style id="branch_style18">
			<LineStyle>
				<color>ff070026</color>
				<width>4.0</width>
			</LineStyle>
		</Style>
		<Style id="branch_style18">
			<LineStyle>
				<color>ff070026</color>
				<width>4.0</width>
			</LineStyle>
		</Style>
		<Style id="branch_style18">
			<LineStyle>
				<color>ff070026</color>
				<width>4.0</width>
			</LineStyle>
		</Style>
		<Style id="branch_style18">
			<LineStyle>
				<color>ff070026</color>
				<width>4.0</width>
			</LineStyle>
		</Style>
		<Style id="branch_style18">
			<LineStyle>
				<color>ff070026</color>
				<width>4.0</width>
			</LineStyle>
		</Style>
		<Style id="branch_style18">
			<LineStyle>
				<color>ff070026</color>
				<width>4.0</width>
			</LineStyle>
		</Style>
		<Style id="branch_style18">
			<LineStyle>
				<color>ff070026</color>
				<width>4.0</width>
			</LineStyle>
		</Style>
		<Style id="branch_style18">
			<LineStyle>
				<color>ff070026</color>
				<width>4.0</width>
			</LineStyle>
		</Style>
		<Style id="branch_style18">
			<LineStyle>
				<color>ff070026</color>
				<width>4.0</width>
			</LineStyle>
		</Style>
		<Style id="branch_style18">
			<LineStyle>
				<color>ff070026</color>
				<width>4.0</width>
			</LineStyle>
		</Style>
		<Style id="branch_style18">
			<LineStyle>
				<color>ff070026</color>
				<width>4.0</width>
			</LineStyle>
		</Style>
		<Style id="branch_style18">
			<LineStyle>
				<color>ff070026</color>
				<width>4.0</width>
			</LineStyle>
		</Style>
		<Style id="branch_style18">
			<LineStyle>
				<color>ff070026</color>
				<width>4.0</width>
			</LineStyle>
		</Style>
		<Style id="branch_style18">
			<LineStyle>
				<color>ff070026</color>
				<width>4.0</width>
			</LineStyle>
		</Style>
		<Style id="branch_style18">
			<LineStyle>
				<color>ff070026</color>
				<width>4.0</width>
			</LineStyle>
		</Style>
		<Style id="branch_style18">
			<LineStyle>
				<color>ff070026</color>
				<width>4.0</width>
			</LineStyle>
		</Style>
		<Style id="branch_style18">
			<LineStyle>
				<color>ff070026</color>
				<width>4.0</width>
			</LineStyle>
		</Style>
		<Style id="branch_style18">
			<LineStyle>
				<color>ff070026</color>
				<width>4.0</width>
			</LineStyle>
		</Style>
		<Style id="branch_style18">
			<LineStyle>
				<color>ff070026</color>
				<width>4.0</width>
			</LineStyle>
		</Style>
		<Style id="branch_style18">
			<LineStyle>
				<color>ff070026</color>
				<width>4.0</width>
			</LineStyle>
		</Style>
		<Style id="branch_style18">
			<LineStyle>
				<color>ff070026</color>
				<width>4.0</width>
			</LineStyle>
		</Style>
		<Style id="branch_style18">
			<LineStyle>
				<color>ff070026</color>
				<width>4.0</width>
			</LineStyle>
		</Style>
		<Style id="branch_style18">
			<LineStyle>
				<color>ff070026</color>
				<width>4.0</width>
			</LineStyle>
		</Style>
		<Style id="branch_style18">
			<LineStyle>
				<color>ff070026</color>
				<width>4.0</width>
			</LineStyle>
		</Style>
		<Style id="branch_style18">
			<LineStyle>
				<color>ff070026</color>
				<width>4.0</width>
			</LineStyle>
		</Style>
		<Style id="branch_style18">
			<LineStyle>
				<color>ff070026</color>
				<width>4.0</width>
			</LineStyle>
		</Style>
		<Style id="branch_style18">
			<LineStyle>
				<color>ff070026</color>
				<width>4.0</width>
			</LineStyle>
		</Style>
		<Style id="branch_style18">
			<LineStyle>
				<color>ff070026</color>
				<width>4.0</width>
			</LineStyle>
		</Style>
		<Style id="branch_style18">
			<LineStyle>
				<color>ff070026</color>
				<width>4.0</width>
			</LineStyle>
		</Style>
		<Style id="branch_style18">
			<LineStyle>
				<color>ff070026</color>
				<width>4.0</width>
			</LineStyle>
		</Style>
		<Style id="branch_style18">
			<LineStyle>
				<color>ff070026</color>
				<width>4.0</width>
			</LineStyle>
		</Style>
		<Style id="branch_style18">
			<LineStyle>
				<color>ff070026</color>
				<width>4.0</width>
			</LineStyle>
		</Style>
		<Style id="branch_style18">
			<LineStyle>
				<color>ff070026</color>
				<width>4.0</width>
			</LineStyle>
		</Style>
		<Style id="branch_style18">
			<LineStyle>
				<color>ff070026</color>
				<width>4.0</width>
			</LineStyle>
		</Style>
		<Style id="branch_style18">
			<LineStyle>
				<color>ff070026</color>
				<width>4.0</width>
			</LineStyle>
		</Style>
		<Style id="branch_style18">
			<LineStyle>
				<color>ff070026</color>
				<width>4.0</width>
			</LineStyle>
		</Style>
		<Style id="branch_style18">
			<LineStyle>
				<color>ff070026</color>
				<width>4.0</width>
			</LineStyle>
		</Style>
		<Style id="branch_style18">
			<LineStyle>
				<color>ff070026</color>
				<width>4.0</width>
			</LineStyle>
		</Style>
		<Style id="branch_style18">
			<LineStyle>
				<color>ff070026</color>
				<width>4.0</width>
			</LineStyle>
		</Style>
		<Style id="branch_style18">
			<LineStyle>
				<color>ff070026</color>
				<width>4.0</width>
			</LineStyle>
		</Style>
		<Style id="branch_style18">
			<LineStyle>
				<color>ff070026</color>
				<width>4.0</width>
			</LineStyle>
		</Style>
		<Style id="branch_style18">
			<LineStyle>
				<color>ff070026</color>
				<width>4.0</width>
			</LineStyle>
		</Style>
		<Style id="branch_style18">
			<LineStyle>
				<color>ff070026</color>
				<width>4.0</width>
			</LineStyle>
		</Style>
		<Style id="branch_style18">
			<LineStyle>
				<color>ff070026</color>
				<width>4.0</width>
			</LineStyle>
		</Style>
		<Style id="branch_style18">
			<LineStyle>
				<color>ff070026</color>
				<width>4.0</width>
			</LineStyle>
		</Style>
		<Style id="branch_style18">
			<LineStyle>
				<color>ff070026</color>
				<width>4.0</width>
			</LineStyle>
		</Style>
		<Style id="branch_style18">
			<LineStyle>
				<color>ff070026</color>
				<width>4.0</width>
			</LineStyle>
		</Style>
		<Style id="branch_style18">
			<LineStyle>
				<color>ff070026</color>
				<width>4.0</width>
			</LineStyle>
		</Style>
		<Style id="branch_style18">
			<LineStyle>
				<color>ff070026</color>
				<width>4.0</width>
			</LineStyle>
		</Style>
		<Style id="branch_style18">
			<LineStyle>
				<color>ff070026</color>
				<width>4.0</width>
			</LineStyle>
		</Style>
		<Style id="branch_style18">
			<LineStyle>
				<color>ff070026</color>
				<width>4.0</width>
			</LineStyle>
		</Style>
		<Style id="branch_style18">
			<LineStyle>
				<color>ff070026</color>
				<width>4.0</width>
			</LineStyle>
		</Style>
		<Style id="branch_style18">
			<LineStyle>
				<color>ff070026</color>
				<width>4.0</width>
			</LineStyle>
		</Style>
		<Style id="branch_style18">
			<LineStyle>
				<color>ff070026</color>
				<width>4.0</width>
			</LineStyle>
		</Style>
		<Style id="branch_style18">
			<LineStyle>
				<color>ff070026</color>
				<width>4.0</width>
			</LineStyle>
		</Style>
		<Style id="branch_style18">
			<LineStyle>
				<color>ff070026</color>
				<width>4.0</width>
			</LineStyle>
		</Style>
		<Style id="branch_style18">
			<LineStyle>
				<color>ff070026</color>
				<width>4.0</width>
			</LineStyle>
		</Style>
		<Style id="branch_style18">
			<LineStyle>
				<color>ff070026</color>
				<width>4.0</width>
			</LineStyle>
		</Style>
		<Style id="branch_style18">
			<LineStyle>
				<color>ff070026</color>
				<width>4.0</width>
			</LineStyle>
		</Style>
		<Style id="branch_style18">
			<LineStyle>
				<color>ff070026</color>
				<width>4.0</width>
			</LineStyle>
		</Style>
		<Style id="branch_style18">
			<LineStyle>
				<color>ff070026</color>
				<width>4.0</width>
			</LineStyle>
		</Style>
		<Style id="branch_style18">
			<LineStyle>
				<color>ff070026</color>
				<width>4.0</width>
			</LineStyle>
		</Style>
		<Style id="branch_style18">
			<LineStyle>
				<color>ff070026</color>
				<width>4.0</width>
			</LineStyle>
		</Style>
		<Style id="branch_style18">
			<LineStyle>
				<color>ff070026</color>
				<width>4.0</width>
			</LineStyle>
		</Style>
		<Style id="branch_style18">
			<LineStyle>
				<color>ff070026</color>
				<width>4.0</width>
			</LineStyle>
		</Style>
		<Style id="branch_style18">
			<LineStyle>
				<color>ff070026</color>
				<width>4.0</width>
			</LineStyle>
		</Style>
		<Style id="branch_style18">
			<LineStyle>
				<color>ff070026</color>
				<width>4.0</width>
			</LineStyle>
		</Style>
		<Style id="branch_style18">
			<LineStyle>
				<color>ff070026</color>
				<width>4.0</width>
			</LineStyle>
		</Style>
		<Style id="branch_style18">
			<LineStyle>
				<color>ff070026</color>
				<width>4.0</width>
			</LineStyle>
		</Style>
		<Style id="branch_style18">
			<LineStyle>
				<color>ff070026</color>
				<width>4.0</width>
			</LineStyle>
		</Style>
		<Style id="branch_style18">
			<LineStyle>
				<color>ff070026</color>
				<width>4.0</width>
			</LineStyle>
		</Style>
		<Style id="branch_style19">
			<LineStyle>
				<color>ff140266</color>
				<width>4.0</width>
			</LineStyle>
		</Style>
		<Style id="branch_style19">
			<LineStyle>
				<color>ff140266</color>
				<width>4.0</width>
			</LineStyle>
		</Style>
		<Style id="branch_style19">
			<LineStyle>
				<color>ff140266</color>
				<width>4.0</width>
			</LineStyle>
		</Style>
		<Style id="branch_style19">
			<LineStyle>
				<color>ff140266</color>
				<width>4.0</width>
			</LineStyle>
		</Style>
		<Style id="branch_style19">
			<LineStyle>
				<color>ff140266</color>
				<width>4.0</width>
			</LineStyle>
		</Style>
		<Style id="branch_style19">
			<LineStyle>
				<color>ff140266</color>
				<width>4.0</width>
			</LineStyle>
		</Style>
		<Style id="branch_style19">
			<LineStyle>
				<color>ff140266</color>
				<width>4.0</width>
			</LineStyle>
		</Style>
		<Style id="branch_style19">
			<LineStyle>
				<color>ff140266</color>
				<width>4.0</width>
			</LineStyle>
		</Style>
		<Style id="branch_style19">
			<LineStyle>
				<color>ff140266</color>
				<width>4.0</width>
			</LineStyle>
		</Style>
		<Style id="branch_style19">
			<LineStyle>
				<color>ff140266</color>
				<width>4.0</width>
			</LineStyle>
		</Style>
		<Style id="branch_style19">
			<LineStyle>
				<color>ff140266</color>
				<width>4.0</width>
			</LineStyle>
		</Style>
		<Style id="branch_style19">
			<LineStyle>
				<color>ff140266</color>
				<width>4.0</width>
			</LineStyle>
		</Style>
		<Style id="branch_style19">
			<LineStyle>
				<color>ff140266</color>
				<width>4.0</width>
			</LineStyle>
		</Style>
		<Style id="branch_style19">
			<LineStyle>
				<color>ff140266</color>
				<width>4.0</width>
			</LineStyle>
		</Style>
		<Style id="branch_style19">
			<LineStyle>
				<color>ff140266</color>
				<width>4.0</width>
			</LineStyle>
		</Style>
		<Style id="branch_style19">
			<LineStyle>
				<color>ff140266</color>
				<width>4.0</width>
			</LineStyle>
		</Style>
		<Style id="branch_style19">
			<LineStyle>
				<color>ff140266</color>
				<width>4.0</width>
			</LineStyle>
		</Style>
		<Style id="branch_style19">
			<LineStyle>
				<color>ff140266</color>
				<width>4.0</width>
			</LineStyle>
		</Style>
		<Style id="branch_style19">
			<LineStyle>
				<color>ff140266</color>
				<width>4.0</width>
			</LineStyle>
		</Style>
		<Style id="branch_style19">
			<LineStyle>
				<color>ff140266</color>
				<width>4.0</width>
			</LineStyle>
		</Style>
		<Style id="branch_style19">
			<LineStyle>
				<color>ff140266</color>
				<width>4.0</width>
			</LineStyle>
		</Style>
		<Style id="branch_style19">
			<LineStyle>
				<color>ff140266</color>
				<width>4.0</width>
			</LineStyle>
		</Style>
		<Style id="branch_style19">
			<LineStyle>
				<color>ff140266</color>
				<width>4.0</width>
			</LineStyle>
		</Style>
		<Style id="branch_style19">
			<LineStyle>
				<color>ff140266</color>
				<width>4.0</width>
			</LineStyle>
		</Style>
		<Style id="branch_style19">
			<LineStyle>
				<color>ff140266</color>
				<width>4.0</width>
			</LineStyle>
		</Style>
		<Style id="branch_style19">
			<LineStyle>
				<color>ff140266</color>
				<width>4.0</width>
			</LineStyle>
		</Style>
		<Style id="branch_style19">
			<LineStyle>
				<color>ff140266</color>
				<width>4.0</width>
			</LineStyle>
		</Style>
		<Style id="branch_style19">
			<LineStyle>
				<color>ff140266</color>
				<width>4.0</width>
			</LineStyle>
		</Style>
		<Style id="branch_style19">
			<LineStyle>
				<color>ff140266</color>
				<width>4.0</width>
			</LineStyle>
		</Style>
		<Style id="branch_style19">
			<LineStyle>
				<color>ff140266</color>
				<width>4.0</width>
			</LineStyle>
		</Style>
		<Style id="branch_style19">
			<LineStyle>
				<color>ff140266</color>
				<width>4.0</width>
			</LineStyle>
		</Style>
		<Style id="branch_style19">
			<LineStyle>
				<color>ff140266</color>
				<width>4.0</width>
			</LineStyle>
		</Style>
		<Style id="branch_style19">
			<LineStyle>
				<color>ff140266</color>
				<width>4.0</width>
			</LineStyle>
		</Style>
		<Style id="branch_style19">
			<LineStyle>
				<color>ff140266</color>
				<width>4.0</width>
			</LineStyle>
		</Style>
		<Style id="branch_style19">
			<LineStyle>
				<color>ff140266</color>
				<width>4.0</width>
			</LineStyle>
		</Style>
		<Style id="branch_style19">
			<LineStyle>
				<color>ff140266</color>
				<width>4.0</width>
			</LineStyle>
		</Style>
		<Style id="branch_style19">
			<LineStyle>
				<color>ff140266</color>
				<width>4.0</width>
			</LineStyle>
		</Style>
		<Style id="branch_style19">
			<LineStyle>
				<color>ff140266</color>
				<width>4.0</width>
			</LineStyle>
		</Style>
		<Style id="branch_style19">
			<LineStyle>
				<color>ff140266</color>
				<width>4.0</width>
			</LineStyle>
		</Style>
		<Style id="branch_style19">
			<LineStyle>
				<color>ff140266</color>
				<width>4.0</width>
			</LineStyle>
		</Style>
		<Style id="branch_style19">
			<LineStyle>
				<color>ff140266</color>
				<width>4.0</width>
			</LineStyle>
		</Style>
		<Style id="branch_style19">
			<LineStyle>
				<color>ff140266</color>
				<width>4.0</width>
			</LineStyle>
		</Style>
		<Style id="branch_style19">
			<LineStyle>
				<color>ff140266</color>
				<width>4.0</width>
			</LineStyle>
		</Style>
		<Style id="branch_style19">
			<LineStyle>
				<color>ff140266</color>
				<width>4.0</width>
			</LineStyle>
		</Style>
		<Style id="branch_style19">
			<LineStyle>
				<color>ff140266</color>
				<width>4.0</width>
			</LineStyle>
		</Style>
		<Style id="branch_style19">
			<LineStyle>
				<color>ff140266</color>
				<width>4.0</width>
			</LineStyle>
		</Style>
		<Style id="branch_style19">
			<LineStyle>
				<color>ff140266</color>
				<width>4.0</width>
			</LineStyle>
		</Style>
		<Style id="branch_style19">
			<LineStyle>
				<color>ff140266</color>
				<width>4.0</width>
			</LineStyle>
		</Style>
		<Style id="branch_style19">
			<LineStyle>
				<color>ff140266</color>
				<width>4.0</width>
			</LineStyle>
		</Style>
		<Style id="branch_style19">
			<LineStyle>
				<color>ff140266</color>
				<width>4.0</width>
			</LineStyle>
		</Style>
		<Style id="branch_style19">
			<LineStyle>
				<color>ff140266</color>
				<width>4.0</width>
			</LineStyle>
		</Style>
		<Style id="branch_style19">
			<LineStyle>
				<color>ff140266</color>
				<width>4.0</width>
			</LineStyle>
		</Style>
		<Style id="branch_style19">
			<LineStyle>
				<color>ff140266</color>
				<width>4.0</width>
			</LineStyle>
		</Style>
		<Style id="branch_style19">
			<LineStyle>
				<color>ff140266</color>
				<width>4.0</width>
			</LineStyle>
		</Style>
		<Style id="branch_style19">
			<LineStyle>
				<color>ff140266</color>
				<width>4.0</width>
			</LineStyle>
		</Style>
		<Style id="branch_style19">
			<LineStyle>
				<color>ff140266</color>
				<width>4.0</width>
			</LineStyle>
		</Style>
		<Style id="branch_style19">
			<LineStyle>
				<color>ff140266</color>
				<width>4.0</width>
			</LineStyle>
		</Style>
		<Style id="branch_style19">
			<LineStyle>
				<color>ff140266</color>
				<width>4.0</width>
			</LineStyle>
		</Style>
		<Style id="branch_style19">
			<LineStyle>
				<color>ff140266</color>
				<width>4.0</width>
			</LineStyle>
		</Style>
		<Style id="branch_style19">
			<LineStyle>
				<color>ff140266</color>
				<width>4.0</width>
			</LineStyle>
		</Style>
		<Style id="branch_style19">
			<LineStyle>
				<color>ff140266</color>
				<width>4.0</width>
			</LineStyle>
		</Style>
		<Style id="branch_style19">
			<LineStyle>
				<color>ff140266</color>
				<width>4.0</width>
			</LineStyle>
		</Style>
		<Style id="branch_style19">
			<LineStyle>
				<color>ff140266</color>
				<width>4.0</width>
			</LineStyle>
		</Style>
		<Style id="branch_style19">
			<LineStyle>
				<color>ff140266</color>
				<width>4.0</width>
			</LineStyle>
		</Style>
		<Style id="branch_style19">
			<LineStyle>
				<color>ff140266</color>
				<width>4.0</width>
			</LineStyle>
		</Style>
		<Style id="branch_style19">
			<LineStyle>
				<color>ff140266</color>
				<width>4.0</width>
			</LineStyle>
		</Style>
		<Style id="branch_style19">
			<LineStyle>
				<color>ff140266</color>
				<width>4.0</width>
			</LineStyle>
		</Style>
		<Style id="branch_style19">
			<LineStyle>
				<color>ff140266</color>
				<width>4.0</width>
			</LineStyle>
		</Style>
		<Style id="branch_style19">
			<LineStyle>
				<color>ff140266</color>
				<width>4.0</width>
			</LineStyle>
		</Style>
		<Style id="branch_style19">
			<LineStyle>
				<color>ff140266</color>
				<width>4.0</width>
			</LineStyle>
		</Style>
		<Style id="branch_style19">
			<LineStyle>
				<color>ff140266</color>
				<width>4.0</width>
			</LineStyle>
		</Style>
		<Style id="branch_style19">
			<LineStyle>
				<color>ff140266</color>
				<width>4.0</width>
			</LineStyle>
		</Style>
		<Style id="branch_style19">
			<LineStyle>
				<color>ff140266</color>
				<width>4.0</width>
			</LineStyle>
		</Style>
		<Style id="branch_style19">
			<LineStyle>
				<color>ff140266</color>
				<width>4.0</width>
			</LineStyle>
		</Style>
		<Style id="branch_style19">
			<LineStyle>
				<color>ff140266</color>
				<width>4.0</width>
			</LineStyle>
		</Style>
		<Style id="branch_style19">
			<LineStyle>
				<color>ff140266</color>
				<width>4.0</width>
			</LineStyle>
		</Style>
		<Style id="branch_style19">
			<LineStyle>
				<color>ff140266</color>
				<width>4.0</width>
			</LineStyle>
		</Style>
		<Style id="branch_style19">
			<LineStyle>
				<color>ff140266</color>
				<width>4.0</width>
			</LineStyle>
		</Style>
		<Style id="branch_style19">
			<LineStyle>
				<color>ff140266</color>
				<width>4.0</width>
			</LineStyle>
		</Style>
		<Style id="branch_style19">
			<LineStyle>
				<color>ff140266</color>
				<width>4.0</width>
			</LineStyle>
		</Style>
		<Style id="branch_style19">
			<LineStyle>
				<color>ff140266</color>
				<width>4.0</width>
			</LineStyle>
		</Style>
		<Style id="branch_style19">
			<LineStyle>
				<color>ff140266</color>
				<width>4.0</width>
			</LineStyle>
		</Style>
		<Style id="branch_style19">
			<LineStyle>
				<color>ff140266</color>
				<width>4.0</width>
			</LineStyle>
		</Style>
		<Style id="branch_style19">
			<LineStyle>
				<color>ff140266</color>
				<width>4.0</width>
			</LineStyle>
		</Style>
		<Style id="branch_style19">
			<LineStyle>
				<color>ff140266</color>
				<width>4.0</width>
			</LineStyle>
		</Style>
		<Style id="branch_style19">
			<LineStyle>
				<color>ff140266</color>
				<width>4.0</width>
			</LineStyle>
		</Style>
		<Style id="branch_style19">
			<LineStyle>
				<color>ff140266</color>
				<width>4.0</width>
			</LineStyle>
		</Style>
		<Style id="branch_style19">
			<LineStyle>
				<color>ff140266</color>
				<width>4.0</width>
			</LineStyle>
		</Style>
		<Style id="branch_style19">
			<LineStyle>
				<color>ff140266</color>
				<width>4.0</width>
			</LineStyle>
		</Style>
		<Style id="branch_style19">
			<LineStyle>
				<color>ff140266</color>
				<width>4.0</width>
			</LineStyle>
		</Style>
		<Style id="branch_style19">
			<LineStyle>
				<color>ff140266</color>
				<width>4.0</width>
			</LineStyle>
		</Style>
		<Style id="branch_style19">
			<LineStyle>
				<color>ff140266</color>
				<width>4.0</width>
			</LineStyle>
		</Style>
		<Style id="branch_style19">
			<LineStyle>
				<color>ff140266</color>
				<width>4.0</width>
			</LineStyle>
		</Style>
		<Style id="branch_style19">
			<LineStyle>
				<color>ff140266</color>
				<width>4.0</width>
			</LineStyle>
		</Style>
		<Style id="branch_style19">
			<LineStyle>
				<color>ff140266</color>
				<width>4.0</width>
			</LineStyle>
		</Style>
		<Style id="branch_style19">
			<LineStyle>
				<color>ff140266</color>
				<width>4.0</width>
			</LineStyle>
		</Style>
		<Style id="branch_style19">
			<LineStyle>
				<color>ff140266</color>
				<width>4.0</width>
			</LineStyle>
		</Style>
		<Style id="branch_style19">
			<LineStyle>
				<color>ff140266</color>
				<width>4.0</width>
			</LineStyle>
		</Style>
		<Style id="branch_style19">
			<LineStyle>
				<color>ff140266</color>
				<width>4.0</width>
			</LineStyle>
		</Style>
		<Style id="branch_style19">
			<LineStyle>
				<color>ff140266</color>
				<width>4.0</width>
			</LineStyle>
		</Style>
		<Style id="branch_style20">
			<LineStyle>
				<color>ff100152</color>
				<width>4.0</width>
			</LineStyle>
		</Style>
		<Style id="branch_style20">
			<LineStyle>
				<color>ff100152</color>
				<width>4.0</width>
			</LineStyle>
		</Style>
		<Style id="branch_style20">
			<LineStyle>
				<color>ff100152</color>
				<width>4.0</width>
			</LineStyle>
		</Style>
		<Style id="branch_style20">
			<LineStyle>
				<color>ff100152</color>
				<width>4.0</width>
			</LineStyle>
		</Style>
		<Style id="branch_style20">
			<LineStyle>
				<color>ff100152</color>
				<width>4.0</width>
			</LineStyle>
		</Style>
		<Style id="branch_style20">
			<LineStyle>
				<color>ff100152</color>
				<width>4.0</width>
			</LineStyle>
		</Style>
		<Style id="branch_style20">
			<LineStyle>
				<color>ff100152</color>
				<width>4.0</width>
			</LineStyle>
		</Style>
		<Style id="branch_style20">
			<LineStyle>
				<color>ff100152</color>
				<width>4.0</width>
			</LineStyle>
		</Style>
		<Style id="branch_style20">
			<LineStyle>
				<color>ff100152</color>
				<width>4.0</width>
			</LineStyle>
		</Style>
		<Style id="branch_style20">
			<LineStyle>
				<color>ff100152</color>
				<width>4.0</width>
			</LineStyle>
		</Style>
		<Style id="branch_style20">
			<LineStyle>
				<color>ff100152</color>
				<width>4.0</width>
			</LineStyle>
		</Style>
		<Style id="branch_style20">
			<LineStyle>
				<color>ff100152</color>
				<width>4.0</width>
			</LineStyle>
		</Style>
		<Style id="branch_style20">
			<LineStyle>
				<color>ff100152</color>
				<width>4.0</width>
			</LineStyle>
		</Style>
		<Style id="branch_style20">
			<LineStyle>
				<color>ff100152</color>
				<width>4.0</width>
			</LineStyle>
		</Style>
		<Style id="branch_style20">
			<LineStyle>
				<color>ff100152</color>
				<width>4.0</width>
			</LineStyle>
		</Style>
		<Style id="branch_style20">
			<LineStyle>
				<color>ff100152</color>
				<width>4.0</width>
			</LineStyle>
		</Style>
		<Style id="branch_style20">
			<LineStyle>
				<color>ff100152</color>
				<width>4.0</width>
			</LineStyle>
		</Style>
		<Style id="branch_style20">
			<LineStyle>
				<color>ff100152</color>
				<width>4.0</width>
			</LineStyle>
		</Style>
		<Style id="branch_style20">
			<LineStyle>
				<color>ff100152</color>
				<width>4.0</width>
			</LineStyle>
		</Style>
		<Style id="branch_style20">
			<LineStyle>
				<color>ff100152</color>
				<width>4.0</width>
			</LineStyle>
		</Style>
		<Style id="branch_style20">
			<LineStyle>
				<color>ff100152</color>
				<width>4.0</width>
			</LineStyle>
		</Style>
		<Style id="branch_style20">
			<LineStyle>
				<color>ff100152</color>
				<width>4.0</width>
			</LineStyle>
		</Style>
		<Style id="branch_style20">
			<LineStyle>
				<color>ff100152</color>
				<width>4.0</width>
			</LineStyle>
		</Style>
		<Style id="branch_style20">
			<LineStyle>
				<color>ff100152</color>
				<width>4.0</width>
			</LineStyle>
		</Style>
		<Style id="branch_style20">
			<LineStyle>
				<color>ff100152</color>
				<width>4.0</width>
			</LineStyle>
		</Style>
		<Style id="branch_style20">
			<LineStyle>
				<color>ff100152</color>
				<width>4.0</width>
			</LineStyle>
		</Style>
		<Style id="branch_style20">
			<LineStyle>
				<color>ff100152</color>
				<width>4.0</width>
			</LineStyle>
		</Style>
		<Style id="branch_style20">
			<LineStyle>
				<color>ff100152</color>
				<width>4.0</width>
			</LineStyle>
		</Style>
		<Style id="branch_style20">
			<LineStyle>
				<color>ff100152</color>
				<width>4.0</width>
			</LineStyle>
		</Style>
		<Style id="branch_style20">
			<LineStyle>
				<color>ff100152</color>
				<width>4.0</width>
			</LineStyle>
		</Style>
		<Style id="branch_style20">
			<LineStyle>
				<color>ff100152</color>
				<width>4.0</width>
			</LineStyle>
		</Style>
		<Style id="branch_style20">
			<LineStyle>
				<color>ff100152</color>
				<width>4.0</width>
			</LineStyle>
		</Style>
		<Style id="branch_style20">
			<LineStyle>
				<color>ff100152</color>
				<width>4.0</width>
			</LineStyle>
		</Style>
		<Style id="branch_style20">
			<LineStyle>
				<color>ff100152</color>
				<width>4.0</width>
			</LineStyle>
		</Style>
		<Style id="branch_style20">
			<LineStyle>
				<color>ff100152</color>
				<width>4.0</width>
			</LineStyle>
		</Style>
		<Style id="branch_style20">
			<LineStyle>
				<color>ff100152</color>
				<width>4.0</width>
			</LineStyle>
		</Style>
		<Style id="branch_style20">
			<LineStyle>
				<color>ff100152</color>
				<width>4.0</width>
			</LineStyle>
		</Style>
		<Style id="branch_style20">
			<LineStyle>
				<color>ff100152</color>
				<width>4.0</width>
			</LineStyle>
		</Style>
		<Style id="branch_style20">
			<LineStyle>
				<color>ff100152</color>
				<width>4.0</width>
			</LineStyle>
		</Style>
		<Style id="branch_style20">
			<LineStyle>
				<color>ff100152</color>
				<width>4.0</width>
			</LineStyle>
		</Style>
		<Style id="branch_style20">
			<LineStyle>
				<color>ff100152</color>
				<width>4.0</width>
			</LineStyle>
		</Style>
		<Style id="branch_style20">
			<LineStyle>
				<color>ff100152</color>
				<width>4.0</width>
			</LineStyle>
		</Style>
		<Style id="branch_style20">
			<LineStyle>
				<color>ff100152</color>
				<width>4.0</width>
			</LineStyle>
		</Style>
		<Style id="branch_style20">
			<LineStyle>
				<color>ff100152</color>
				<width>4.0</width>
			</LineStyle>
		</Style>
		<Style id="branch_style20">
			<LineStyle>
				<color>ff100152</color>
				<width>4.0</width>
			</LineStyle>
		</Style>
		<Style id="branch_style20">
			<LineStyle>
				<color>ff100152</color>
				<width>4.0</width>
			</LineStyle>
		</Style>
		<Style id="branch_style20">
			<LineStyle>
				<color>ff100152</color>
				<width>4.0</width>
			</LineStyle>
		</Style>
		<Style id="branch_style20">
			<LineStyle>
				<color>ff100152</color>
				<width>4.0</width>
			</LineStyle>
		</Style>
		<Style id="branch_style20">
			<LineStyle>
				<color>ff100152</color>
				<width>4.0</width>
			</LineStyle>
		</Style>
		<Style id="branch_style20">
			<LineStyle>
				<color>ff100152</color>
				<width>4.0</width>
			</LineStyle>
		</Style>
		<Style id="branch_style20">
			<LineStyle>
				<color>ff100152</color>
				<width>4.0</width>
			</LineStyle>
		</Style>
		<Style id="branch_style20">
			<LineStyle>
				<color>ff100152</color>
				<width>4.0</width>
			</LineStyle>
		</Style>
		<Style id="branch_style20">
			<LineStyle>
				<color>ff100152</color>
				<width>4.0</width>
			</LineStyle>
		</Style>
		<Style id="branch_style20">
			<LineStyle>
				<color>ff100152</color>
				<width>4.0</width>
			</LineStyle>
		</Style>
		<Style id="branch_style20">
			<LineStyle>
				<color>ff100152</color>
				<width>4.0</width>
			</LineStyle>
		</Style>
		<Style id="branch_style20">
			<LineStyle>
				<color>ff100152</color>
				<width>4.0</width>
			</LineStyle>
		</Style>
		<Style id="branch_style20">
			<LineStyle>
				<color>ff100152</color>
				<width>4.0</width>
			</LineStyle>
		</Style>
		<Style id="branch_style20">
			<LineStyle>
				<color>ff100152</color>
				<width>4.0</width>
			</LineStyle>
		</Style>
		<Style id="branch_style20">
			<LineStyle>
				<color>ff100152</color>
				<width>4.0</width>
			</LineStyle>
		</Style>
		<Style id="branch_style20">
			<LineStyle>
				<color>ff100152</color>
				<width>4.0</width>
			</LineStyle>
		</Style>
		<Style id="branch_style20">
			<LineStyle>
				<color>ff100152</color>
				<width>4.0</width>
			</LineStyle>
		</Style>
		<Style id="branch_style20">
			<LineStyle>
				<color>ff100152</color>
				<width>4.0</width>
			</LineStyle>
		</Style>
		<Style id="branch_style20">
			<LineStyle>
				<color>ff100152</color>
				<width>4.0</width>
			</LineStyle>
		</Style>
		<Style id="branch_style20">
			<LineStyle>
				<color>ff100152</color>
				<width>4.0</width>
			</LineStyle>
		</Style>
		<Style id="branch_style20">
			<LineStyle>
				<color>ff100152</color>
				<width>4.0</width>
			</LineStyle>
		</Style>
		<Style id="branch_style20">
			<LineStyle>
				<color>ff100152</color>
				<width>4.0</width>
			</LineStyle>
		</Style>
		<Style id="branch_style20">
			<LineStyle>
				<color>ff100152</color>
				<width>4.0</width>
			</LineStyle>
		</Style>
		<Style id="branch_style20">
			<LineStyle>
				<color>ff100152</color>
				<width>4.0</width>
			</LineStyle>
		</Style>
		<Style id="branch_style20">
			<LineStyle>
				<color>ff100152</color>
				<width>4.0</width>
			</LineStyle>
		</Style>
		<Style id="branch_style20">
			<LineStyle>
				<color>ff100152</color>
				<width>4.0</width>
			</LineStyle>
		</Style>
		<Style id="branch_style20">
			<LineStyle>
				<color>ff100152</color>
				<width>4.0</width>
			</LineStyle>
		</Style>
		<Style id="branch_style20">
			<LineStyle>
				<color>ff100152</color>
				<width>4.0</width>
			</LineStyle>
		</Style>
		<Style id="branch_style20">
			<LineStyle>
				<color>ff100152</color>
				<width>4.0</width>
			</LineStyle>
		</Style>
		<Style id="branch_style20">
			<LineStyle>
				<color>ff100152</color>
				<width>4.0</width>
			</LineStyle>
		</Style>
		<Style id="branch_style20">
			<LineStyle>
				<color>ff100152</color>
				<width>4.0</width>
			</LineStyle>
		</Style>
		<Style id="branch_style20">
			<LineStyle>
				<color>ff100152</color>
				<width>4.0</width>
			</LineStyle>
		</Style>
		<Style id="branch_style20">
			<LineStyle>
				<color>ff100152</color>
				<width>4.0</width>
			</LineStyle>
		</Style>
		<Style id="branch_style20">
			<LineStyle>
				<color>ff100152</color>
				<width>4.0</width>
			</LineStyle>
		</Style>
		<Style id="branch_style20">
			<LineStyle>
				<color>ff100152</color>
				<width>4.0</width>
			</LineStyle>
		</Style>
		<Style id="branch_style20">
			<LineStyle>
				<color>ff100152</color>
				<width>4.0</width>
			</LineStyle>
		</Style>
		<Style id="branch_style20">
			<LineStyle>
				<color>ff100152</color>
				<width>4.0</width>
			</LineStyle>
		</Style>
		<Style id="branch_style20">
			<LineStyle>
				<color>ff100152</color>
				<width>4.0</width>
			</LineStyle>
		</Style>
		<Style id="branch_style20">
			<LineStyle>
				<color>ff100152</color>
				<width>4.0</width>
			</LineStyle>
		</Style>
		<Style id="branch_style20">
			<LineStyle>
				<color>ff100152</color>
				<width>4.0</width>
			</LineStyle>
		</Style>
		<Style id="branch_style20">
			<LineStyle>
				<color>ff100152</color>
				<width>4.0</width>
			</LineStyle>
		</Style>
		<Style id="branch_style20">
			<LineStyle>
				<color>ff100152</color>
				<width>4.0</width>
			</LineStyle>
		</Style>
		<Style id="branch_style20">
			<LineStyle>
				<color>ff100152</color>
				<width>4.0</width>
			</LineStyle>
		</Style>
		<Style id="branch_style20">
			<LineStyle>
				<color>ff100152</color>
				<width>4.0</width>
			</LineStyle>
		</Style>
		<Style id="branch_style20">
			<LineStyle>
				<color>ff100152</color>
				<width>4.0</width>
			</LineStyle>
		</Style>
		<Style id="branch_style20">
			<LineStyle>
				<color>ff100152</color>
				<width>4.0</width>
			</LineStyle>
		</Style>
		<Style id="branch_style20">
			<LineStyle>
				<color>ff100152</color>
				<width>4.0</width>
			</LineStyle>
		</Style>
		<Style id="branch_style20">
			<LineStyle>
				<color>ff100152</color>
				<width>4.0</width>
			</LineStyle>
		</Style>
		<Style id="branch_style20">
			<LineStyle>
				<color>ff100152</color>
				<width>4.0</width>
			</LineStyle>
		</Style>
		<Style id="branch_style20">
			<LineStyle>
				<color>ff100152</color>
				<width>4.0</width>
			</LineStyle>
		</Style>
		<Style id="branch_style20">
			<LineStyle>
				<color>ff100152</color>
				<width>4.0</width>
			</LineStyle>
		</Style>
		<Style id="branch_style20">
			<LineStyle>
				<color>ff100152</color>
				<width>4.0</width>
			</LineStyle>
		</Style>
		<Style id="branch_style20">
			<LineStyle>
				<color>ff100152</color>
				<width>4.0</width>
			</LineStyle>
		</Style>
		<Style id="branch_style20">
			<LineStyle>
				<color>ff100152</color>
				<width>4.0</width>
			</LineStyle>
		</Style>
		<Style id="branch_style20">
			<LineStyle>
				<color>ff100152</color>
				<width>4.0</width>
			</LineStyle>
		</Style>
		<Style id="branch_style20">
			<LineStyle>
				<color>ff100152</color>
				<width>4.0</width>
			</LineStyle>
		</Style>
		<Style id="branch_style21">
			<LineStyle>
				<color>ff15026c</color>
				<width>4.0</width>
			</LineStyle>
		</Style>
		<Style id="branch_style21">
			<LineStyle>
				<color>ff15026c</color>
				<width>4.0</width>
			</LineStyle>
		</Style>
		<Style id="branch_style21">
			<LineStyle>
				<color>ff15026c</color>
				<width>4.0</width>
			</LineStyle>
		</Style>
		<Style id="branch_style21">
			<LineStyle>
				<color>ff15026c</color>
				<width>4.0</width>
			</LineStyle>
		</Style>
		<Style id="branch_style21">
			<LineStyle>
				<color>ff15026c</color>
				<width>4.0</width>
			</LineStyle>
		</Style>
		<Style id="branch_style21">
			<LineStyle>
				<color>ff15026c</color>
				<width>4.0</width>
			</LineStyle>
		</Style>
		<Style id="branch_style21">
			<LineStyle>
				<color>ff15026c</color>
				<width>4.0</width>
			</LineStyle>
		</Style>
		<Style id="branch_style21">
			<LineStyle>
				<color>ff15026c</color>
				<width>4.0</width>
			</LineStyle>
		</Style>
		<Style id="branch_style21">
			<LineStyle>
				<color>ff15026c</color>
				<width>4.0</width>
			</LineStyle>
		</Style>
		<Style id="branch_style21">
			<LineStyle>
				<color>ff15026c</color>
				<width>4.0</width>
			</LineStyle>
		</Style>
		<Style id="branch_style21">
			<LineStyle>
				<color>ff15026c</color>
				<width>4.0</width>
			</LineStyle>
		</Style>
		<Style id="branch_style21">
			<LineStyle>
				<color>ff15026c</color>
				<width>4.0</width>
			</LineStyle>
		</Style>
		<Style id="branch_style21">
			<LineStyle>
				<color>ff15026c</color>
				<width>4.0</width>
			</LineStyle>
		</Style>
		<Style id="branch_style21">
			<LineStyle>
				<color>ff15026c</color>
				<width>4.0</width>
			</LineStyle>
		</Style>
		<Style id="branch_style21">
			<LineStyle>
				<color>ff15026c</color>
				<width>4.0</width>
			</LineStyle>
		</Style>
		<Style id="branch_style21">
			<LineStyle>
				<color>ff15026c</color>
				<width>4.0</width>
			</LineStyle>
		</Style>
		<Style id="branch_style21">
			<LineStyle>
				<color>ff15026c</color>
				<width>4.0</width>
			</LineStyle>
		</Style>
		<Style id="branch_style21">
			<LineStyle>
				<color>ff15026c</color>
				<width>4.0</width>
			</LineStyle>
		</Style>
		<Style id="branch_style21">
			<LineStyle>
				<color>ff15026c</color>
				<width>4.0</width>
			</LineStyle>
		</Style>
		<Style id="branch_style21">
			<LineStyle>
				<color>ff15026c</color>
				<width>4.0</width>
			</LineStyle>
		</Style>
		<Style id="branch_style21">
			<LineStyle>
				<color>ff15026c</color>
				<width>4.0</width>
			</LineStyle>
		</Style>
		<Style id="branch_style21">
			<LineStyle>
				<color>ff15026c</color>
				<width>4.0</width>
			</LineStyle>
		</Style>
		<Style id="branch_style21">
			<LineStyle>
				<color>ff15026c</color>
				<width>4.0</width>
			</LineStyle>
		</Style>
		<Style id="branch_style21">
			<LineStyle>
				<color>ff15026c</color>
				<width>4.0</width>
			</LineStyle>
		</Style>
		<Style id="branch_style21">
			<LineStyle>
				<color>ff15026c</color>
				<width>4.0</width>
			</LineStyle>
		</Style>
		<Style id="branch_style21">
			<LineStyle>
				<color>ff15026c</color>
				<width>4.0</width>
			</LineStyle>
		</Style>
		<Style id="branch_style21">
			<LineStyle>
				<color>ff15026c</color>
				<width>4.0</width>
			</LineStyle>
		</Style>
		<Style id="branch_style21">
			<LineStyle>
				<color>ff15026c</color>
				<width>4.0</width>
			</LineStyle>
		</Style>
		<Style id="branch_style21">
			<LineStyle>
				<color>ff15026c</color>
				<width>4.0</width>
			</LineStyle>
		</Style>
		<Style id="branch_style21">
			<LineStyle>
				<color>ff15026c</color>
				<width>4.0</width>
			</LineStyle>
		</Style>
		<Style id="branch_style21">
			<LineStyle>
				<color>ff15026c</color>
				<width>4.0</width>
			</LineStyle>
		</Style>
		<Style id="branch_style21">
			<LineStyle>
				<color>ff15026c</color>
				<width>4.0</width>
			</LineStyle>
		</Style>
		<Style id="branch_style21">
			<LineStyle>
				<color>ff15026c</color>
				<width>4.0</width>
			</LineStyle>
		</Style>
		<Style id="branch_style21">
			<LineStyle>
				<color>ff15026c</color>
				<width>4.0</width>
			</LineStyle>
		</Style>
		<Style id="branch_style21">
			<LineStyle>
				<color>ff15026c</color>
				<width>4.0</width>
			</LineStyle>
		</Style>
		<Style id="branch_style21">
			<LineStyle>
				<color>ff15026c</color>
				<width>4.0</width>
			</LineStyle>
		</Style>
		<Style id="branch_style21">
			<LineStyle>
				<color>ff15026c</color>
				<width>4.0</width>
			</LineStyle>
		</Style>
		<Style id="branch_style21">
			<LineStyle>
				<color>ff15026c</color>
				<width>4.0</width>
			</LineStyle>
		</Style>
		<Style id="branch_style21">
			<LineStyle>
				<color>ff15026c</color>
				<width>4.0</width>
			</LineStyle>
		</Style>
		<Style id="branch_style21">
			<LineStyle>
				<color>ff15026c</color>
				<width>4.0</width>
			</LineStyle>
		</Style>
		<Style id="branch_style21">
			<LineStyle>
				<color>ff15026c</color>
				<width>4.0</width>
			</LineStyle>
		</Style>
		<Style id="branch_style21">
			<LineStyle>
				<color>ff15026c</color>
				<width>4.0</width>
			</LineStyle>
		</Style>
		<Style id="branch_style21">
			<LineStyle>
				<color>ff15026c</color>
				<width>4.0</width>
			</LineStyle>
		</Style>
		<Style id="branch_style21">
			<LineStyle>
				<color>ff15026c</color>
				<width>4.0</width>
			</LineStyle>
		</Style>
		<Style id="branch_style21">
			<LineStyle>
				<color>ff15026c</color>
				<width>4.0</width>
			</LineStyle>
		</Style>
		<Style id="branch_style21">
			<LineStyle>
				<color>ff15026c</color>
				<width>4.0</width>
			</LineStyle>
		</Style>
		<Style id="branch_style21">
			<LineStyle>
				<color>ff15026c</color>
				<width>4.0</width>
			</LineStyle>
		</Style>
		<Style id="branch_style21">
			<LineStyle>
				<color>ff15026c</color>
				<width>4.0</width>
			</LineStyle>
		</Style>
		<Style id="branch_style21">
			<LineStyle>
				<color>ff15026c</color>
				<width>4.0</width>
			</LineStyle>
		</Style>
		<Style id="branch_style21">
			<LineStyle>
				<color>ff15026c</color>
				<width>4.0</width>
			</LineStyle>
		</Style>
		<Style id="branch_style21">
			<LineStyle>
				<color>ff15026c</color>
				<width>4.0</width>
			</LineStyle>
		</Style>
		<Style id="branch_style21">
			<LineStyle>
				<color>ff15026c</color>
				<width>4.0</width>
			</LineStyle>
		</Style>
		<Style id="branch_style21">
			<LineStyle>
				<color>ff15026c</color>
				<width>4.0</width>
			</LineStyle>
		</Style>
		<Style id="branch_style21">
			<LineStyle>
				<color>ff15026c</color>
				<width>4.0</width>
			</LineStyle>
		</Style>
		<Style id="branch_style21">
			<LineStyle>
				<color>ff15026c</color>
				<width>4.0</width>
			</LineStyle>
		</Style>
		<Style id="branch_style21">
			<LineStyle>
				<color>ff15026c</color>
				<width>4.0</width>
			</LineStyle>
		</Style>
		<Style id="branch_style21">
			<LineStyle>
				<color>ff15026c</color>
				<width>4.0</width>
			</LineStyle>
		</Style>
		<Style id="branch_style21">
			<LineStyle>
				<color>ff15026c</color>
				<width>4.0</width>
			</LineStyle>
		</Style>
		<Style id="branch_style21">
			<LineStyle>
				<color>ff15026c</color>
				<width>4.0</width>
			</LineStyle>
		</Style>
		<Style id="branch_style21">
			<LineStyle>
				<color>ff15026c</color>
				<width>4.0</width>
			</LineStyle>
		</Style>
		<Style id="branch_style21">
			<LineStyle>
				<color>ff15026c</color>
				<width>4.0</width>
			</LineStyle>
		</Style>
		<Style id="branch_style21">
			<LineStyle>
				<color>ff15026c</color>
				<width>4.0</width>
			</LineStyle>
		</Style>
		<Style id="branch_style21">
			<LineStyle>
				<color>ff15026c</color>
				<width>4.0</width>
			</LineStyle>
		</Style>
		<Style id="branch_style21">
			<LineStyle>
				<color>ff15026c</color>
				<width>4.0</width>
			</LineStyle>
		</Style>
		<Style id="branch_style21">
			<LineStyle>
				<color>ff15026c</color>
				<width>4.0</width>
			</LineStyle>
		</Style>
		<Style id="branch_style21">
			<LineStyle>
				<color>ff15026c</color>
				<width>4.0</width>
			</LineStyle>
		</Style>
		<Style id="branch_style21">
			<LineStyle>
				<color>ff15026c</color>
				<width>4.0</width>
			</LineStyle>
		</Style>
		<Style id="branch_style21">
			<LineStyle>
				<color>ff15026c</color>
				<width>4.0</width>
			</LineStyle>
		</Style>
		<Style id="branch_style21">
			<LineStyle>
				<color>ff15026c</color>
				<width>4.0</width>
			</LineStyle>
		</Style>
		<Style id="branch_style21">
			<LineStyle>
				<color>ff15026c</color>
				<width>4.0</width>
			</LineStyle>
		</Style>
		<Style id="branch_style21">
			<LineStyle>
				<color>ff15026c</color>
				<width>4.0</width>
			</LineStyle>
		</Style>
		<Style id="branch_style21">
			<LineStyle>
				<color>ff15026c</color>
				<width>4.0</width>
			</LineStyle>
		</Style>
		<Style id="branch_style21">
			<LineStyle>
				<color>ff15026c</color>
				<width>4.0</width>
			</LineStyle>
		</Style>
		<Style id="branch_style21">
			<LineStyle>
				<color>ff15026c</color>
				<width>4.0</width>
			</LineStyle>
		</Style>
		<Style id="branch_style21">
			<LineStyle>
				<color>ff15026c</color>
				<width>4.0</width>
			</LineStyle>
		</Style>
		<Style id="branch_style21">
			<LineStyle>
				<color>ff15026c</color>
				<width>4.0</width>
			</LineStyle>
		</Style>
		<Style id="branch_style21">
			<LineStyle>
				<color>ff15026c</color>
				<width>4.0</width>
			</LineStyle>
		</Style>
		<Style id="branch_style21">
			<LineStyle>
				<color>ff15026c</color>
				<width>4.0</width>
			</LineStyle>
		</Style>
		<Style id="branch_style21">
			<LineStyle>
				<color>ff15026c</color>
				<width>4.0</width>
			</LineStyle>
		</Style>
		<Style id="branch_style21">
			<LineStyle>
				<color>ff15026c</color>
				<width>4.0</width>
			</LineStyle>
		</Style>
		<Style id="branch_style21">
			<LineStyle>
				<color>ff15026c</color>
				<width>4.0</width>
			</LineStyle>
		</Style>
		<Style id="branch_style21">
			<LineStyle>
				<color>ff15026c</color>
				<width>4.0</width>
			</LineStyle>
		</Style>
		<Style id="branch_style21">
			<LineStyle>
				<color>ff15026c</color>
				<width>4.0</width>
			</LineStyle>
		</Style>
		<Style id="branch_style21">
			<LineStyle>
				<color>ff15026c</color>
				<width>4.0</width>
			</LineStyle>
		</Style>
		<Style id="branch_style21">
			<LineStyle>
				<color>ff15026c</color>
				<width>4.0</width>
			</LineStyle>
		</Style>
		<Style id="branch_style21">
			<LineStyle>
				<color>ff15026c</color>
				<width>4.0</width>
			</LineStyle>
		</Style>
		<Style id="branch_style21">
			<LineStyle>
				<color>ff15026c</color>
				<width>4.0</width>
			</LineStyle>
		</Style>
		<Style id="branch_style21">
			<LineStyle>
				<color>ff15026c</color>
				<width>4.0</width>
			</LineStyle>
		</Style>
		<Style id="branch_style21">
			<LineStyle>
				<color>ff15026c</color>
				<width>4.0</width>
			</LineStyle>
		</Style>
		<Style id="branch_style21">
			<LineStyle>
				<color>ff15026c</color>
				<width>4.0</width>
			</LineStyle>
		</Style>
		<Style id="branch_style21">
			<LineStyle>
				<color>ff15026c</color>
				<width>4.0</width>
			</LineStyle>
		</Style>
		<Style id="branch_style21">
			<LineStyle>
				<color>ff15026c</color>
				<width>4.0</width>
			</LineStyle>
		</Style>
		<Style id="branch_style21">
			<LineStyle>
				<color>ff15026c</color>
				<width>4.0</width>
			</LineStyle>
		</Style>
		<Style id="branch_style21">
			<LineStyle>
				<color>ff15026c</color>
				<width>4.0</width>
			</LineStyle>
		</Style>
		<Style id="branch_style21">
			<LineStyle>
				<color>ff15026c</color>
				<width>4.0</width>
			</LineStyle>
		</Style>
		<Style id="branch_style21">
			<LineStyle>
				<color>ff15026c</color>
				<width>4.0</width>
			</LineStyle>
		</Style>
		<Style id="branch_style21">
			<LineStyle>
				<color>ff15026c</color>
				<width>4.0</width>
			</LineStyle>
		</Style>
		<Style id="branch_style21">
			<LineStyle>
				<color>ff15026c</color>
				<width>4.0</width>
			</LineStyle>
		</Style>
		<Style id="branch_style21">
			<LineStyle>
				<color>ff15026c</color>
				<width>4.0</width>
			</LineStyle>
		</Style>
		<Style id="branch_style21">
			<LineStyle>
				<color>ff15026c</color>
				<width>4.0</width>
			</LineStyle>
		</Style>
		<Style id="branch_style22">
			<LineStyle>
				<color>ff160272</color>
				<width>4.0</width>
			</LineStyle>
		</Style>
		<Style id="branch_style22">
			<LineStyle>
				<color>ff160272</color>
				<width>4.0</width>
			</LineStyle>
		</Style>
		<Style id="branch_style22">
			<LineStyle>
				<color>ff160272</color>
				<width>4.0</width>
			</LineStyle>
		</Style>
		<Style id="branch_style22">
			<LineStyle>
				<color>ff160272</color>
				<width>4.0</width>
			</LineStyle>
		</Style>
		<Style id="branch_style22">
			<LineStyle>
				<color>ff160272</color>
				<width>4.0</width>
			</LineStyle>
		</Style>
		<Style id="branch_style22">
			<LineStyle>
				<color>ff160272</color>
				<width>4.0</width>
			</LineStyle>
		</Style>
		<Style id="branch_style22">
			<LineStyle>
				<color>ff160272</color>
				<width>4.0</width>
			</LineStyle>
		</Style>
		<Style id="branch_style22">
			<LineStyle>
				<color>ff160272</color>
				<width>4.0</width>
			</LineStyle>
		</Style>
		<Style id="branch_style22">
			<LineStyle>
				<color>ff160272</color>
				<width>4.0</width>
			</LineStyle>
		</Style>
		<Style id="branch_style22">
			<LineStyle>
				<color>ff160272</color>
				<width>4.0</width>
			</LineStyle>
		</Style>
		<Style id="branch_style22">
			<LineStyle>
				<color>ff160272</color>
				<width>4.0</width>
			</LineStyle>
		</Style>
		<Style id="branch_style22">
			<LineStyle>
				<color>ff160272</color>
				<width>4.0</width>
			</LineStyle>
		</Style>
		<Style id="branch_style22">
			<LineStyle>
				<color>ff160272</color>
				<width>4.0</width>
			</LineStyle>
		</Style>
		<Style id="branch_style22">
			<LineStyle>
				<color>ff160272</color>
				<width>4.0</width>
			</LineStyle>
		</Style>
		<Style id="branch_style22">
			<LineStyle>
				<color>ff160272</color>
				<width>4.0</width>
			</LineStyle>
		</Style>
		<Style id="branch_style22">
			<LineStyle>
				<color>ff160272</color>
				<width>4.0</width>
			</LineStyle>
		</Style>
		<Style id="branch_style22">
			<LineStyle>
				<color>ff160272</color>
				<width>4.0</width>
			</LineStyle>
		</Style>
		<Style id="branch_style22">
			<LineStyle>
				<color>ff160272</color>
				<width>4.0</width>
			</LineStyle>
		</Style>
		<Style id="branch_style22">
			<LineStyle>
				<color>ff160272</color>
				<width>4.0</width>
			</LineStyle>
		</Style>
		<Style id="branch_style22">
			<LineStyle>
				<color>ff160272</color>
				<width>4.0</width>
			</LineStyle>
		</Style>
		<Style id="branch_style22">
			<LineStyle>
				<color>ff160272</color>
				<width>4.0</width>
			</LineStyle>
		</Style>
		<Style id="branch_style22">
			<LineStyle>
				<color>ff160272</color>
				<width>4.0</width>
			</LineStyle>
		</Style>
		<Style id="branch_style22">
			<LineStyle>
				<color>ff160272</color>
				<width>4.0</width>
			</LineStyle>
		</Style>
		<Style id="branch_style22">
			<LineStyle>
				<color>ff160272</color>
				<width>4.0</width>
			</LineStyle>
		</Style>
		<Style id="branch_style22">
			<LineStyle>
				<color>ff160272</color>
				<width>4.0</width>
			</LineStyle>
		</Style>
		<Style id="branch_style22">
			<LineStyle>
				<color>ff160272</color>
				<width>4.0</width>
			</LineStyle>
		</Style>
		<Style id="branch_style22">
			<LineStyle>
				<color>ff160272</color>
				<width>4.0</width>
			</LineStyle>
		</Style>
		<Style id="branch_style22">
			<LineStyle>
				<color>ff160272</color>
				<width>4.0</width>
			</LineStyle>
		</Style>
		<Style id="branch_style22">
			<LineStyle>
				<color>ff160272</color>
				<width>4.0</width>
			</LineStyle>
		</Style>
		<Style id="branch_style22">
			<LineStyle>
				<color>ff160272</color>
				<width>4.0</width>
			</LineStyle>
		</Style>
		<Style id="branch_style22">
			<LineStyle>
				<color>ff160272</color>
				<width>4.0</width>
			</LineStyle>
		</Style>
		<Style id="branch_style22">
			<LineStyle>
				<color>ff160272</color>
				<width>4.0</width>
			</LineStyle>
		</Style>
		<Style id="branch_style22">
			<LineStyle>
				<color>ff160272</color>
				<width>4.0</width>
			</LineStyle>
		</Style>
		<Style id="branch_style22">
			<LineStyle>
				<color>ff160272</color>
				<width>4.0</width>
			</LineStyle>
		</Style>
		<Style id="branch_style22">
			<LineStyle>
				<color>ff160272</color>
				<width>4.0</width>
			</LineStyle>
		</Style>
		<Style id="branch_style22">
			<LineStyle>
				<color>ff160272</color>
				<width>4.0</width>
			</LineStyle>
		</Style>
		<Style id="branch_style22">
			<LineStyle>
				<color>ff160272</color>
				<width>4.0</width>
			</LineStyle>
		</Style>
		<Style id="branch_style22">
			<LineStyle>
				<color>ff160272</color>
				<width>4.0</width>
			</LineStyle>
		</Style>
		<Style id="branch_style22">
			<LineStyle>
				<color>ff160272</color>
				<width>4.0</width>
			</LineStyle>
		</Style>
		<Style id="branch_style22">
			<LineStyle>
				<color>ff160272</color>
				<width>4.0</width>
			</LineStyle>
		</Style>
		<Style id="branch_style22">
			<LineStyle>
				<color>ff160272</color>
				<width>4.0</width>
			</LineStyle>
		</Style>
		<Style id="branch_style22">
			<LineStyle>
				<color>ff160272</color>
				<width>4.0</width>
			</LineStyle>
		</Style>
		<Style id="branch_style22">
			<LineStyle>
				<color>ff160272</color>
				<width>4.0</width>
			</LineStyle>
		</Style>
		<Style id="branch_style22">
			<LineStyle>
				<color>ff160272</color>
				<width>4.0</width>
			</LineStyle>
		</Style>
		<Style id="branch_style22">
			<LineStyle>
				<color>ff160272</color>
				<width>4.0</width>
			</LineStyle>
		</Style>
		<Style id="branch_style22">
			<LineStyle>
				<color>ff160272</color>
				<width>4.0</width>
			</LineStyle>
		</Style>
		<Style id="branch_style22">
			<LineStyle>
				<color>ff160272</color>
				<width>4.0</width>
			</LineStyle>
		</Style>
		<Style id="branch_style22">
			<LineStyle>
				<color>ff160272</color>
				<width>4.0</width>
			</LineStyle>
		</Style>
		<Style id="branch_style22">
			<LineStyle>
				<color>ff160272</color>
				<width>4.0</width>
			</LineStyle>
		</Style>
		<Style id="branch_style22">
			<LineStyle>
				<color>ff160272</color>
				<width>4.0</width>
			</LineStyle>
		</Style>
		<Style id="branch_style22">
			<LineStyle>
				<color>ff160272</color>
				<width>4.0</width>
			</LineStyle>
		</Style>
		<Style id="branch_style22">
			<LineStyle>
				<color>ff160272</color>
				<width>4.0</width>
			</LineStyle>
		</Style>
		<Style id="branch_style22">
			<LineStyle>
				<color>ff160272</color>
				<width>4.0</width>
			</LineStyle>
		</Style>
		<Style id="branch_style22">
			<LineStyle>
				<color>ff160272</color>
				<width>4.0</width>
			</LineStyle>
		</Style>
		<Style id="branch_style22">
			<LineStyle>
				<color>ff160272</color>
				<width>4.0</width>
			</LineStyle>
		</Style>
		<Style id="branch_style22">
			<LineStyle>
				<color>ff160272</color>
				<width>4.0</width>
			</LineStyle>
		</Style>
		<Style id="branch_style22">
			<LineStyle>
				<color>ff160272</color>
				<width>4.0</width>
			</LineStyle>
		</Style>
		<Style id="branch_style22">
			<LineStyle>
				<color>ff160272</color>
				<width>4.0</width>
			</LineStyle>
		</Style>
		<Style id="branch_style22">
			<LineStyle>
				<color>ff160272</color>
				<width>4.0</width>
			</LineStyle>
		</Style>
		<Style id="branch_style22">
			<LineStyle>
				<color>ff160272</color>
				<width>4.0</width>
			</LineStyle>
		</Style>
		<Style id="branch_style22">
			<LineStyle>
				<color>ff160272</color>
				<width>4.0</width>
			</LineStyle>
		</Style>
		<Style id="branch_style22">
			<LineStyle>
				<color>ff160272</color>
				<width>4.0</width>
			</LineStyle>
		</Style>
		<Style id="branch_style22">
			<LineStyle>
				<color>ff160272</color>
				<width>4.0</width>
			</LineStyle>
		</Style>
		<Style id="branch_style22">
			<LineStyle>
				<color>ff160272</color>
				<width>4.0</width>
			</LineStyle>
		</Style>
		<Style id="branch_style22">
			<LineStyle>
				<color>ff160272</color>
				<width>4.0</width>
			</LineStyle>
		</Style>
		<Style id="branch_style22">
			<LineStyle>
				<color>ff160272</color>
				<width>4.0</width>
			</LineStyle>
		</Style>
		<Style id="branch_style22">
			<LineStyle>
				<color>ff160272</color>
				<width>4.0</width>
			</LineStyle>
		</Style>
		<Style id="branch_style22">
			<LineStyle>
				<color>ff160272</color>
				<width>4.0</width>
			</LineStyle>
		</Style>
		<Style id="branch_style22">
			<LineStyle>
				<color>ff160272</color>
				<width>4.0</width>
			</LineStyle>
		</Style>
		<Style id="branch_style22">
			<LineStyle>
				<color>ff160272</color>
				<width>4.0</width>
			</LineStyle>
		</Style>
		<Style id="branch_style22">
			<LineStyle>
				<color>ff160272</color>
				<width>4.0</width>
			</LineStyle>
		</Style>
		<Style id="branch_style22">
			<LineStyle>
				<color>ff160272</color>
				<width>4.0</width>
			</LineStyle>
		</Style>
		<Style id="branch_style22">
			<LineStyle>
				<color>ff160272</color>
				<width>4.0</width>
			</LineStyle>
		</Style>
		<Style id="branch_style22">
			<LineStyle>
				<color>ff160272</color>
				<width>4.0</width>
			</LineStyle>
		</Style>
		<Style id="branch_style22">
			<LineStyle>
				<color>ff160272</color>
				<width>4.0</width>
			</LineStyle>
		</Style>
		<Style id="branch_style22">
			<LineStyle>
				<color>ff160272</color>
				<width>4.0</width>
			</LineStyle>
		</Style>
		<Style id="branch_style22">
			<LineStyle>
				<color>ff160272</color>
				<width>4.0</width>
			</LineStyle>
		</Style>
		<Style id="branch_style22">
			<LineStyle>
				<color>ff160272</color>
				<width>4.0</width>
			</LineStyle>
		</Style>
		<Style id="branch_style22">
			<LineStyle>
				<color>ff160272</color>
				<width>4.0</width>
			</LineStyle>
		</Style>
		<Style id="branch_style22">
			<LineStyle>
				<color>ff160272</color>
				<width>4.0</width>
			</LineStyle>
		</Style>
		<Style id="branch_style22">
			<LineStyle>
				<color>ff160272</color>
				<width>4.0</width>
			</LineStyle>
		</Style>
		<Style id="branch_style22">
			<LineStyle>
				<color>ff160272</color>
				<width>4.0</width>
			</LineStyle>
		</Style>
		<Style id="branch_style22">
			<LineStyle>
				<color>ff160272</color>
				<width>4.0</width>
			</LineStyle>
		</Style>
		<Style id="branch_style22">
			<LineStyle>
				<color>ff160272</color>
				<width>4.0</width>
			</LineStyle>
		</Style>
		<Style id="branch_style22">
			<LineStyle>
				<color>ff160272</color>
				<width>4.0</width>
			</LineStyle>
		</Style>
		<Style id="branch_style22">
			<LineStyle>
				<color>ff160272</color>
				<width>4.0</width>
			</LineStyle>
		</Style>
		<Style id="branch_style22">
			<LineStyle>
				<color>ff160272</color>
				<width>4.0</width>
			</LineStyle>
		</Style>
		<Style id="branch_style22">
			<LineStyle>
				<color>ff160272</color>
				<width>4.0</width>
			</LineStyle>
		</Style>
		<Style id="branch_style22">
			<LineStyle>
				<color>ff160272</color>
				<width>4.0</width>
			</LineStyle>
		</Style>
		<Style id="branch_style22">
			<LineStyle>
				<color>ff160272</color>
				<width>4.0</width>
			</LineStyle>
		</Style>
		<Style id="branch_style22">
			<LineStyle>
				<color>ff160272</color>
				<width>4.0</width>
			</LineStyle>
		</Style>
		<Style id="branch_style22">
			<LineStyle>
				<color>ff160272</color>
				<width>4.0</width>
			</LineStyle>
		</Style>
		<Style id="branch_style22">
			<LineStyle>
				<color>ff160272</color>
				<width>4.0</width>
			</LineStyle>
		</Style>
		<Style id="branch_style22">
			<LineStyle>
				<color>ff160272</color>
				<width>4.0</width>
			</LineStyle>
		</Style>
		<Style id="branch_style22">
			<LineStyle>
				<color>ff160272</color>
				<width>4.0</width>
			</LineStyle>
		</Style>
		<Style id="branch_style22">
			<LineStyle>
				<color>ff160272</color>
				<width>4.0</width>
			</LineStyle>
		</Style>
		<Style id="branch_style22">
			<LineStyle>
				<color>ff160272</color>
				<width>4.0</width>
			</LineStyle>
		</Style>
		<Style id="branch_style22">
			<LineStyle>
				<color>ff160272</color>
				<width>4.0</width>
			</LineStyle>
		</Style>
		<Style id="branch_style22">
			<LineStyle>
				<color>ff160272</color>
				<width>4.0</width>
			</LineStyle>
		</Style>
		<Style id="branch_style22">
			<LineStyle>
				<color>ff160272</color>
				<width>4.0</width>
			</LineStyle>
		</Style>
		<Style id="branch_style23">
			<LineStyle>
				<color>ff1c0292</color>
				<width>4.0</width>
			</LineStyle>
		</Style>
		<Style id="branch_style23">
			<LineStyle>
				<color>ff1c0292</color>
				<width>4.0</width>
			</LineStyle>
		</Style>
		<Style id="branch_style23">
			<LineStyle>
				<color>ff1c0292</color>
				<width>4.0</width>
			</LineStyle>
		</Style>
		<Style id="branch_style23">
			<LineStyle>
				<color>ff1c0292</color>
				<width>4.0</width>
			</LineStyle>
		</Style>
		<Style id="branch_style23">
			<LineStyle>
				<color>ff1c0292</color>
				<width>4.0</width>
			</LineStyle>
		</Style>
		<Style id="branch_style23">
			<LineStyle>
				<color>ff1c0292</color>
				<width>4.0</width>
			</LineStyle>
		</Style>
		<Style id="branch_style23">
			<LineStyle>
				<color>ff1c0292</color>
				<width>4.0</width>
			</LineStyle>
		</Style>
		<Style id="branch_style23">
			<LineStyle>
				<color>ff1c0292</color>
				<width>4.0</width>
			</LineStyle>
		</Style>
		<Style id="branch_style23">
			<LineStyle>
				<color>ff1c0292</color>
				<width>4.0</width>
			</LineStyle>
		</Style>
		<Style id="branch_style23">
			<LineStyle>
				<color>ff1c0292</color>
				<width>4.0</width>
			</LineStyle>
		</Style>
		<Style id="branch_style23">
			<LineStyle>
				<color>ff1c0292</color>
				<width>4.0</width>
			</LineStyle>
		</Style>
		<Style id="branch_style23">
			<LineStyle>
				<color>ff1c0292</color>
				<width>4.0</width>
			</LineStyle>
		</Style>
		<Style id="branch_style23">
			<LineStyle>
				<color>ff1c0292</color>
				<width>4.0</width>
			</LineStyle>
		</Style>
		<Style id="branch_style23">
			<LineStyle>
				<color>ff1c0292</color>
				<width>4.0</width>
			</LineStyle>
		</Style>
		<Style id="branch_style23">
			<LineStyle>
				<color>ff1c0292</color>
				<width>4.0</width>
			</LineStyle>
		</Style>
		<Style id="branch_style23">
			<LineStyle>
				<color>ff1c0292</color>
				<width>4.0</width>
			</LineStyle>
		</Style>
		<Style id="branch_style23">
			<LineStyle>
				<color>ff1c0292</color>
				<width>4.0</width>
			</LineStyle>
		</Style>
		<Style id="branch_style23">
			<LineStyle>
				<color>ff1c0292</color>
				<width>4.0</width>
			</LineStyle>
		</Style>
		<Style id="branch_style23">
			<LineStyle>
				<color>ff1c0292</color>
				<width>4.0</width>
			</LineStyle>
		</Style>
		<Style id="branch_style23">
			<LineStyle>
				<color>ff1c0292</color>
				<width>4.0</width>
			</LineStyle>
		</Style>
		<Style id="branch_style23">
			<LineStyle>
				<color>ff1c0292</color>
				<width>4.0</width>
			</LineStyle>
		</Style>
		<Style id="branch_style23">
			<LineStyle>
				<color>ff1c0292</color>
				<width>4.0</width>
			</LineStyle>
		</Style>
		<Style id="branch_style23">
			<LineStyle>
				<color>ff1c0292</color>
				<width>4.0</width>
			</LineStyle>
		</Style>
		<Style id="branch_style23">
			<LineStyle>
				<color>ff1c0292</color>
				<width>4.0</width>
			</LineStyle>
		</Style>
		<Style id="branch_style23">
			<LineStyle>
				<color>ff1c0292</color>
				<width>4.0</width>
			</LineStyle>
		</Style>
		<Style id="branch_style23">
			<LineStyle>
				<color>ff1c0292</color>
				<width>4.0</width>
			</LineStyle>
		</Style>
		<Style id="branch_style23">
			<LineStyle>
				<color>ff1c0292</color>
				<width>4.0</width>
			</LineStyle>
		</Style>
		<Style id="branch_style23">
			<LineStyle>
				<color>ff1c0292</color>
				<width>4.0</width>
			</LineStyle>
		</Style>
		<Style id="branch_style23">
			<LineStyle>
				<color>ff1c0292</color>
				<width>4.0</width>
			</LineStyle>
		</Style>
		<Style id="branch_style23">
			<LineStyle>
				<color>ff1c0292</color>
				<width>4.0</width>
			</LineStyle>
		</Style>
		<Style id="branch_style23">
			<LineStyle>
				<color>ff1c0292</color>
				<width>4.0</width>
			</LineStyle>
		</Style>
		<Style id="branch_style23">
			<LineStyle>
				<color>ff1c0292</color>
				<width>4.0</width>
			</LineStyle>
		</Style>
		<Style id="branch_style23">
			<LineStyle>
				<color>ff1c0292</color>
				<width>4.0</width>
			</LineStyle>
		</Style>
		<Style id="branch_style23">
			<LineStyle>
				<color>ff1c0292</color>
				<width>4.0</width>
			</LineStyle>
		</Style>
		<Style id="branch_style23">
			<LineStyle>
				<color>ff1c0292</color>
				<width>4.0</width>
			</LineStyle>
		</Style>
		<Style id="branch_style23">
			<LineStyle>
				<color>ff1c0292</color>
				<width>4.0</width>
			</LineStyle>
		</Style>
		<Style id="branch_style23">
			<LineStyle>
				<color>ff1c0292</color>
				<width>4.0</width>
			</LineStyle>
		</Style>
		<Style id="branch_style23">
			<LineStyle>
				<color>ff1c0292</color>
				<width>4.0</width>
			</LineStyle>
		</Style>
		<Style id="branch_style23">
			<LineStyle>
				<color>ff1c0292</color>
				<width>4.0</width>
			</LineStyle>
		</Style>
		<Style id="branch_style23">
			<LineStyle>
				<color>ff1c0292</color>
				<width>4.0</width>
			</LineStyle>
		</Style>
		<Style id="branch_style23">
			<LineStyle>
				<color>ff1c0292</color>
				<width>4.0</width>
			</LineStyle>
		</Style>
		<Style id="branch_style23">
			<LineStyle>
				<color>ff1c0292</color>
				<width>4.0</width>
			</LineStyle>
		</Style>
		<Style id="branch_style23">
			<LineStyle>
				<color>ff1c0292</color>
				<width>4.0</width>
			</LineStyle>
		</Style>
		<Style id="branch_style23">
			<LineStyle>
				<color>ff1c0292</color>
				<width>4.0</width>
			</LineStyle>
		</Style>
		<Style id="branch_style23">
			<LineStyle>
				<color>ff1c0292</color>
				<width>4.0</width>
			</LineStyle>
		</Style>
		<Style id="branch_style23">
			<LineStyle>
				<color>ff1c0292</color>
				<width>4.0</width>
			</LineStyle>
		</Style>
		<Style id="branch_style23">
			<LineStyle>
				<color>ff1c0292</color>
				<width>4.0</width>
			</LineStyle>
		</Style>
		<Style id="branch_style23">
			<LineStyle>
				<color>ff1c0292</color>
				<width>4.0</width>
			</LineStyle>
		</Style>
		<Style id="branch_style23">
			<LineStyle>
				<color>ff1c0292</color>
				<width>4.0</width>
			</LineStyle>
		</Style>
		<Style id="branch_style23">
			<LineStyle>
				<color>ff1c0292</color>
				<width>4.0</width>
			</LineStyle>
		</Style>
		<Style id="branch_style23">
			<LineStyle>
				<color>ff1c0292</color>
				<width>4.0</width>
			</LineStyle>
		</Style>
		<Style id="branch_style23">
			<LineStyle>
				<color>ff1c0292</color>
				<width>4.0</width>
			</LineStyle>
		</Style>
		<Style id="branch_style23">
			<LineStyle>
				<color>ff1c0292</color>
				<width>4.0</width>
			</LineStyle>
		</Style>
		<Style id="branch_style23">
			<LineStyle>
				<color>ff1c0292</color>
				<width>4.0</width>
			</LineStyle>
		</Style>
		<Style id="branch_style23">
			<LineStyle>
				<color>ff1c0292</color>
				<width>4.0</width>
			</LineStyle>
		</Style>
		<Style id="branch_style23">
			<LineStyle>
				<color>ff1c0292</color>
				<width>4.0</width>
			</LineStyle>
		</Style>
		<Style id="branch_style23">
			<LineStyle>
				<color>ff1c0292</color>
				<width>4.0</width>
			</LineStyle>
		</Style>
		<Style id="branch_style23">
			<LineStyle>
				<color>ff1c0292</color>
				<width>4.0</width>
			</LineStyle>
		</Style>
		<Style id="branch_style23">
			<LineStyle>
				<color>ff1c0292</color>
				<width>4.0</width>
			</LineStyle>
		</Style>
		<Style id="branch_style23">
			<LineStyle>
				<color>ff1c0292</color>
				<width>4.0</width>
			</LineStyle>
		</Style>
		<Style id="branch_style23">
			<LineStyle>
				<color>ff1c0292</color>
				<width>4.0</width>
			</LineStyle>
		</Style>
		<Style id="branch_style23">
			<LineStyle>
				<color>ff1c0292</color>
				<width>4.0</width>
			</LineStyle>
		</Style>
		<Style id="branch_style23">
			<LineStyle>
				<color>ff1c0292</color>
				<width>4.0</width>
			</LineStyle>
		</Style>
		<Style id="branch_style23">
			<LineStyle>
				<color>ff1c0292</color>
				<width>4.0</width>
			</LineStyle>
		</Style>
		<Style id="branch_style23">
			<LineStyle>
				<color>ff1c0292</color>
				<width>4.0</width>
			</LineStyle>
		</Style>
		<Style id="branch_style23">
			<LineStyle>
				<color>ff1c0292</color>
				<width>4.0</width>
			</LineStyle>
		</Style>
		<Style id="branch_style23">
			<LineStyle>
				<color>ff1c0292</color>
				<width>4.0</width>
			</LineStyle>
		</Style>
		<Style id="branch_style23">
			<LineStyle>
				<color>ff1c0292</color>
				<width>4.0</width>
			</LineStyle>
		</Style>
		<Style id="branch_style23">
			<LineStyle>
				<color>ff1c0292</color>
				<width>4.0</width>
			</LineStyle>
		</Style>
		<Style id="branch_style23">
			<LineStyle>
				<color>ff1c0292</color>
				<width>4.0</width>
			</LineStyle>
		</Style>
		<Style id="branch_style23">
			<LineStyle>
				<color>ff1c0292</color>
				<width>4.0</width>
			</LineStyle>
		</Style>
		<Style id="branch_style23">
			<LineStyle>
				<color>ff1c0292</color>
				<width>4.0</width>
			</LineStyle>
		</Style>
		<Style id="branch_style23">
			<LineStyle>
				<color>ff1c0292</color>
				<width>4.0</width>
			</LineStyle>
		</Style>
		<Style id="branch_style23">
			<LineStyle>
				<color>ff1c0292</color>
				<width>4.0</width>
			</LineStyle>
		</Style>
		<Style id="branch_style23">
			<LineStyle>
				<color>ff1c0292</color>
				<width>4.0</width>
			</LineStyle>
		</Style>
		<Style id="branch_style23">
			<LineStyle>
				<color>ff1c0292</color>
				<width>4.0</width>
			</LineStyle>
		</Style>
		<Style id="branch_style23">
			<LineStyle>
				<color>ff1c0292</color>
				<width>4.0</width>
			</LineStyle>
		</Style>
		<Style id="branch_style23">
			<LineStyle>
				<color>ff1c0292</color>
				<width>4.0</width>
			</LineStyle>
		</Style>
		<Style id="branch_style23">
			<LineStyle>
				<color>ff1c0292</color>
				<width>4.0</width>
			</LineStyle>
		</Style>
		<Style id="branch_style23">
			<LineStyle>
				<color>ff1c0292</color>
				<width>4.0</width>
			</LineStyle>
		</Style>
		<Style id="branch_style23">
			<LineStyle>
				<color>ff1c0292</color>
				<width>4.0</width>
			</LineStyle>
		</Style>
		<Style id="branch_style23">
			<LineStyle>
				<color>ff1c0292</color>
				<width>4.0</width>
			</LineStyle>
		</Style>
		<Style id="branch_style23">
			<LineStyle>
				<color>ff1c0292</color>
				<width>4.0</width>
			</LineStyle>
		</Style>
		<Style id="branch_style23">
			<LineStyle>
				<color>ff1c0292</color>
				<width>4.0</width>
			</LineStyle>
		</Style>
		<Style id="branch_style23">
			<LineStyle>
				<color>ff1c0292</color>
				<width>4.0</width>
			</LineStyle>
		</Style>
		<Style id="branch_style23">
			<LineStyle>
				<color>ff1c0292</color>
				<width>4.0</width>
			</LineStyle>
		</Style>
		<Style id="branch_style23">
			<LineStyle>
				<color>ff1c0292</color>
				<width>4.0</width>
			</LineStyle>
		</Style>
		<Style id="branch_style23">
			<LineStyle>
				<color>ff1c0292</color>
				<width>4.0</width>
			</LineStyle>
		</Style>
		<Style id="branch_style23">
			<LineStyle>
				<color>ff1c0292</color>
				<width>4.0</width>
			</LineStyle>
		</Style>
		<Style id="branch_style23">
			<LineStyle>
				<color>ff1c0292</color>
				<width>4.0</width>
			</LineStyle>
		</Style>
		<Style id="branch_style23">
			<LineStyle>
				<color>ff1c0292</color>
				<width>4.0</width>
			</LineStyle>
		</Style>
		<Style id="branch_style23">
			<LineStyle>
				<color>ff1c0292</color>
				<width>4.0</width>
			</LineStyle>
		</Style>
		<Style id="branch_style23">
			<LineStyle>
				<color>ff1c0292</color>
				<width>4.0</width>
			</LineStyle>
		</Style>
		<Style id="branch_style23">
			<LineStyle>
				<color>ff1c0292</color>
				<width>4.0</width>
			</LineStyle>
		</Style>
		<Style id="branch_style23">
			<LineStyle>
				<color>ff1c0292</color>
				<width>4.0</width>
			</LineStyle>
		</Style>
		<Style id="branch_style23">
			<LineStyle>
				<color>ff1c0292</color>
				<width>4.0</width>
			</LineStyle>
		</Style>
		<Style id="branch_style23">
			<LineStyle>
				<color>ff1c0292</color>
				<width>4.0</width>
			</LineStyle>
		</Style>
		<Style id="branch_style23">
			<LineStyle>
				<color>ff1c0292</color>
				<width>4.0</width>
			</LineStyle>
		</Style>
		<Style id="branch_style23">
			<LineStyle>
				<color>ff1c0292</color>
				<width>4.0</width>
			</LineStyle>
		</Style>
		<Style id="branch_style23">
			<LineStyle>
				<color>ff1c0292</color>
				<width>4.0</width>
			</LineStyle>
		</Style>
		<Style id="branch_style24">
			<LineStyle>
				<color>ff170279</color>
				<width>4.0</width>
			</LineStyle>
		</Style>
		<Style id="branch_style24">
			<LineStyle>
				<color>ff170279</color>
				<width>4.0</width>
			</LineStyle>
		</Style>
		<Style id="branch_style24">
			<LineStyle>
				<color>ff170279</color>
				<width>4.0</width>
			</LineStyle>
		</Style>
		<Style id="branch_style24">
			<LineStyle>
				<color>ff170279</color>
				<width>4.0</width>
			</LineStyle>
		</Style>
		<Style id="branch_style24">
			<LineStyle>
				<color>ff170279</color>
				<width>4.0</width>
			</LineStyle>
		</Style>
		<Style id="branch_style24">
			<LineStyle>
				<color>ff170279</color>
				<width>4.0</width>
			</LineStyle>
		</Style>
		<Style id="branch_style24">
			<LineStyle>
				<color>ff170279</color>
				<width>4.0</width>
			</LineStyle>
		</Style>
		<Style id="branch_style24">
			<LineStyle>
				<color>ff170279</color>
				<width>4.0</width>
			</LineStyle>
		</Style>
		<Style id="branch_style24">
			<LineStyle>
				<color>ff170279</color>
				<width>4.0</width>
			</LineStyle>
		</Style>
		<Style id="branch_style24">
			<LineStyle>
				<color>ff170279</color>
				<width>4.0</width>
			</LineStyle>
		</Style>
		<Style id="branch_style24">
			<LineStyle>
				<color>ff170279</color>
				<width>4.0</width>
			</LineStyle>
		</Style>
		<Style id="branch_style24">
			<LineStyle>
				<color>ff170279</color>
				<width>4.0</width>
			</LineStyle>
		</Style>
		<Style id="branch_style24">
			<LineStyle>
				<color>ff170279</color>
				<width>4.0</width>
			</LineStyle>
		</Style>
		<Style id="branch_style24">
			<LineStyle>
				<color>ff170279</color>
				<width>4.0</width>
			</LineStyle>
		</Style>
		<Style id="branch_style24">
			<LineStyle>
				<color>ff170279</color>
				<width>4.0</width>
			</LineStyle>
		</Style>
		<Style id="branch_style24">
			<LineStyle>
				<color>ff170279</color>
				<width>4.0</width>
			</LineStyle>
		</Style>
		<Style id="branch_style24">
			<LineStyle>
				<color>ff170279</color>
				<width>4.0</width>
			</LineStyle>
		</Style>
		<Style id="branch_style24">
			<LineStyle>
				<color>ff170279</color>
				<width>4.0</width>
			</LineStyle>
		</Style>
		<Style id="branch_style24">
			<LineStyle>
				<color>ff170279</color>
				<width>4.0</width>
			</LineStyle>
		</Style>
		<Style id="branch_style24">
			<LineStyle>
				<color>ff170279</color>
				<width>4.0</width>
			</LineStyle>
		</Style>
		<Style id="branch_style24">
			<LineStyle>
				<color>ff170279</color>
				<width>4.0</width>
			</LineStyle>
		</Style>
		<Style id="branch_style24">
			<LineStyle>
				<color>ff170279</color>
				<width>4.0</width>
			</LineStyle>
		</Style>
		<Style id="branch_style24">
			<LineStyle>
				<color>ff170279</color>
				<width>4.0</width>
			</LineStyle>
		</Style>
		<Style id="branch_style24">
			<LineStyle>
				<color>ff170279</color>
				<width>4.0</width>
			</LineStyle>
		</Style>
		<Style id="branch_style24">
			<LineStyle>
				<color>ff170279</color>
				<width>4.0</width>
			</LineStyle>
		</Style>
		<Style id="branch_style24">
			<LineStyle>
				<color>ff170279</color>
				<width>4.0</width>
			</LineStyle>
		</Style>
		<Style id="branch_style24">
			<LineStyle>
				<color>ff170279</color>
				<width>4.0</width>
			</LineStyle>
		</Style>
		<Style id="branch_style24">
			<LineStyle>
				<color>ff170279</color>
				<width>4.0</width>
			</LineStyle>
		</Style>
		<Style id="branch_style24">
			<LineStyle>
				<color>ff170279</color>
				<width>4.0</width>
			</LineStyle>
		</Style>
		<Style id="branch_style24">
			<LineStyle>
				<color>ff170279</color>
				<width>4.0</width>
			</LineStyle>
		</Style>
		<Style id="branch_style24">
			<LineStyle>
				<color>ff170279</color>
				<width>4.0</width>
			</LineStyle>
		</Style>
		<Style id="branch_style24">
			<LineStyle>
				<color>ff170279</color>
				<width>4.0</width>
			</LineStyle>
		</Style>
		<Style id="branch_style24">
			<LineStyle>
				<color>ff170279</color>
				<width>4.0</width>
			</LineStyle>
		</Style>
		<Style id="branch_style24">
			<LineStyle>
				<color>ff170279</color>
				<width>4.0</width>
			</LineStyle>
		</Style>
		<Style id="branch_style24">
			<LineStyle>
				<color>ff170279</color>
				<width>4.0</width>
			</LineStyle>
		</Style>
		<Style id="branch_style24">
			<LineStyle>
				<color>ff170279</color>
				<width>4.0</width>
			</LineStyle>
		</Style>
		<Style id="branch_style24">
			<LineStyle>
				<color>ff170279</color>
				<width>4.0</width>
			</LineStyle>
		</Style>
		<Style id="branch_style24">
			<LineStyle>
				<color>ff170279</color>
				<width>4.0</width>
			</LineStyle>
		</Style>
		<Style id="branch_style24">
			<LineStyle>
				<color>ff170279</color>
				<width>4.0</width>
			</LineStyle>
		</Style>
		<Style id="branch_style24">
			<LineStyle>
				<color>ff170279</color>
				<width>4.0</width>
			</LineStyle>
		</Style>
		<Style id="branch_style24">
			<LineStyle>
				<color>ff170279</color>
				<width>4.0</width>
			</LineStyle>
		</Style>
		<Style id="branch_style24">
			<LineStyle>
				<color>ff170279</color>
				<width>4.0</width>
			</LineStyle>
		</Style>
		<Style id="branch_style24">
			<LineStyle>
				<color>ff170279</color>
				<width>4.0</width>
			</LineStyle>
		</Style>
		<Style id="branch_style24">
			<LineStyle>
				<color>ff170279</color>
				<width>4.0</width>
			</LineStyle>
		</Style>
		<Style id="branch_style24">
			<LineStyle>
				<color>ff170279</color>
				<width>4.0</width>
			</LineStyle>
		</Style>
		<Style id="branch_style24">
			<LineStyle>
				<color>ff170279</color>
				<width>4.0</width>
			</LineStyle>
		</Style>
		<Style id="branch_style24">
			<LineStyle>
				<color>ff170279</color>
				<width>4.0</width>
			</LineStyle>
		</Style>
		<Style id="branch_style24">
			<LineStyle>
				<color>ff170279</color>
				<width>4.0</width>
			</LineStyle>
		</Style>
		<Style id="branch_style24">
			<LineStyle>
				<color>ff170279</color>
				<width>4.0</width>
			</LineStyle>
		</Style>
		<Style id="branch_style24">
			<LineStyle>
				<color>ff170279</color>
				<width>4.0</width>
			</LineStyle>
		</Style>
		<Style id="branch_style24">
			<LineStyle>
				<color>ff170279</color>
				<width>4.0</width>
			</LineStyle>
		</Style>
		<Style id="branch_style24">
			<LineStyle>
				<color>ff170279</color>
				<width>4.0</width>
			</LineStyle>
		</Style>
		<Style id="branch_style24">
			<LineStyle>
				<color>ff170279</color>
				<width>4.0</width>
			</LineStyle>
		</Style>
		<Style id="branch_style24">
			<LineStyle>
				<color>ff170279</color>
				<width>4.0</width>
			</LineStyle>
		</Style>
		<Style id="branch_style24">
			<LineStyle>
				<color>ff170279</color>
				<width>4.0</width>
			</LineStyle>
		</Style>
		<Style id="branch_style24">
			<LineStyle>
				<color>ff170279</color>
				<width>4.0</width>
			</LineStyle>
		</Style>
		<Style id="branch_style24">
			<LineStyle>
				<color>ff170279</color>
				<width>4.0</width>
			</LineStyle>
		</Style>
		<Style id="branch_style24">
			<LineStyle>
				<color>ff170279</color>
				<width>4.0</width>
			</LineStyle>
		</Style>
		<Style id="branch_style24">
			<LineStyle>
				<color>ff170279</color>
				<width>4.0</width>
			</LineStyle>
		</Style>
		<Style id="branch_style24">
			<LineStyle>
				<color>ff170279</color>
				<width>4.0</width>
			</LineStyle>
		</Style>
		<Style id="branch_style24">
			<LineStyle>
				<color>ff170279</color>
				<width>4.0</width>
			</LineStyle>
		</Style>
		<Style id="branch_style24">
			<LineStyle>
				<color>ff170279</color>
				<width>4.0</width>
			</LineStyle>
		</Style>
		<Style id="branch_style24">
			<LineStyle>
				<color>ff170279</color>
				<width>4.0</width>
			</LineStyle>
		</Style>
		<Style id="branch_style24">
			<LineStyle>
				<color>ff170279</color>
				<width>4.0</width>
			</LineStyle>
		</Style>
		<Style id="branch_style24">
			<LineStyle>
				<color>ff170279</color>
				<width>4.0</width>
			</LineStyle>
		</Style>
		<Style id="branch_style24">
			<LineStyle>
				<color>ff170279</color>
				<width>4.0</width>
			</LineStyle>
		</Style>
		<Style id="branch_style24">
			<LineStyle>
				<color>ff170279</color>
				<width>4.0</width>
			</LineStyle>
		</Style>
		<Style id="branch_style24">
			<LineStyle>
				<color>ff170279</color>
				<width>4.0</width>
			</LineStyle>
		</Style>
		<Style id="branch_style24">
			<LineStyle>
				<color>ff170279</color>
				<width>4.0</width>
			</LineStyle>
		</Style>
		<Style id="branch_style24">
			<LineStyle>
				<color>ff170279</color>
				<width>4.0</width>
			</LineStyle>
		</Style>
		<Style id="branch_style24">
			<LineStyle>
				<color>ff170279</color>
				<width>4.0</width>
			</LineStyle>
		</Style>
		<Style id="branch_style24">
			<LineStyle>
				<color>ff170279</color>
				<width>4.0</width>
			</LineStyle>
		</Style>
		<Style id="branch_style24">
			<LineStyle>
				<color>ff170279</color>
				<width>4.0</width>
			</LineStyle>
		</Style>
		<Style id="branch_style24">
			<LineStyle>
				<color>ff170279</color>
				<width>4.0</width>
			</LineStyle>
		</Style>
		<Style id="branch_style24">
			<LineStyle>
				<color>ff170279</color>
				<width>4.0</width>
			</LineStyle>
		</Style>
		<Style id="branch_style24">
			<LineStyle>
				<color>ff170279</color>
				<width>4.0</width>
			</LineStyle>
		</Style>
		<Style id="branch_style24">
			<LineStyle>
				<color>ff170279</color>
				<width>4.0</width>
			</LineStyle>
		</Style>
		<Style id="branch_style24">
			<LineStyle>
				<color>ff170279</color>
				<width>4.0</width>
			</LineStyle>
		</Style>
		<Style id="branch_style24">
			<LineStyle>
				<color>ff170279</color>
				<width>4.0</width>
			</LineStyle>
		</Style>
		<Style id="branch_style24">
			<LineStyle>
				<color>ff170279</color>
				<width>4.0</width>
			</LineStyle>
		</Style>
		<Style id="branch_style24">
			<LineStyle>
				<color>ff170279</color>
				<width>4.0</width>
			</LineStyle>
		</Style>
		<Style id="branch_style24">
			<LineStyle>
				<color>ff170279</color>
				<width>4.0</width>
			</LineStyle>
		</Style>
		<Style id="branch_style24">
			<LineStyle>
				<color>ff170279</color>
				<width>4.0</width>
			</LineStyle>
		</Style>
		<Style id="branch_style24">
			<LineStyle>
				<color>ff170279</color>
				<width>4.0</width>
			</LineStyle>
		</Style>
		<Style id="branch_style24">
			<LineStyle>
				<color>ff170279</color>
				<width>4.0</width>
			</LineStyle>
		</Style>
		<Style id="branch_style24">
			<LineStyle>
				<color>ff170279</color>
				<width>4.0</width>
			</LineStyle>
		</Style>
		<Style id="branch_style24">
			<LineStyle>
				<color>ff170279</color>
				<width>4.0</width>
			</LineStyle>
		</Style>
		<Style id="branch_style24">
			<LineStyle>
				<color>ff170279</color>
				<width>4.0</width>
			</LineStyle>
		</Style>
		<Style id="branch_style24">
			<LineStyle>
				<color>ff170279</color>
				<width>4.0</width>
			</LineStyle>
		</Style>
		<Style id="branch_style24">
			<LineStyle>
				<color>ff170279</color>
				<width>4.0</width>
			</LineStyle>
		</Style>
		<Style id="branch_style24">
			<LineStyle>
				<color>ff170279</color>
				<width>4.0</width>
			</LineStyle>
		</Style>
		<Style id="branch_style24">
			<LineStyle>
				<color>ff170279</color>
				<width>4.0</width>
			</LineStyle>
		</Style>
		<Style id="branch_style24">
			<LineStyle>
				<color>ff170279</color>
				<width>4.0</width>
			</LineStyle>
		</Style>
		<Style id="branch_style24">
			<LineStyle>
				<color>ff170279</color>
				<width>4.0</width>
			</LineStyle>
		</Style>
		<Style id="branch_style24">
			<LineStyle>
				<color>ff170279</color>
				<width>4.0</width>
			</LineStyle>
		</Style>
		<Style id="branch_style24">
			<LineStyle>
				<color>ff170279</color>
				<width>4.0</width>
			</LineStyle>
		</Style>
		<Style id="branch_style24">
			<LineStyle>
				<color>ff170279</color>
				<width>4.0</width>
			</LineStyle>
		</Style>
		<Style id="branch_style24">
			<LineStyle>
				<color>ff170279</color>
				<width>4.0</width>
			</LineStyle>
		</Style>
		<Style id="branch_style24">
			<LineStyle>
				<color>ff170279</color>
				<width>4.0</width>
			</LineStyle>
		</Style>
		<Style id="branch_style24">
			<LineStyle>
				<color>ff170279</color>
				<width>4.0</width>
			</LineStyle>
		</Style>
		<Style id="branch_style25">
			<LineStyle>
				<color>ff0c013f</color>
				<width>4.0</width>
			</LineStyle>
		</Style>
		<Style id="branch_style25">
			<LineStyle>
				<color>ff0c013f</color>
				<width>4.0</width>
			</LineStyle>
		</Style>
		<Style id="branch_style25">
			<LineStyle>
				<color>ff0c013f</color>
				<width>4.0</width>
			</LineStyle>
		</Style>
		<Style id="branch_style25">
			<LineStyle>
				<color>ff0c013f</color>
				<width>4.0</width>
			</LineStyle>
		</Style>
		<Style id="branch_style25">
			<LineStyle>
				<color>ff0c013f</color>
				<width>4.0</width>
			</LineStyle>
		</Style>
		<Style id="branch_style25">
			<LineStyle>
				<color>ff0c013f</color>
				<width>4.0</width>
			</LineStyle>
		</Style>
		<Style id="branch_style25">
			<LineStyle>
				<color>ff0c013f</color>
				<width>4.0</width>
			</LineStyle>
		</Style>
		<Style id="branch_style25">
			<LineStyle>
				<color>ff0c013f</color>
				<width>4.0</width>
			</LineStyle>
		</Style>
		<Style id="branch_style25">
			<LineStyle>
				<color>ff0c013f</color>
				<width>4.0</width>
			</LineStyle>
		</Style>
		<Style id="branch_style25">
			<LineStyle>
				<color>ff0c013f</color>
				<width>4.0</width>
			</LineStyle>
		</Style>
		<Style id="branch_style25">
			<LineStyle>
				<color>ff0c013f</color>
				<width>4.0</width>
			</LineStyle>
		</Style>
		<Style id="branch_style25">
			<LineStyle>
				<color>ff0c013f</color>
				<width>4.0</width>
			</LineStyle>
		</Style>
		<Style id="branch_style25">
			<LineStyle>
				<color>ff0c013f</color>
				<width>4.0</width>
			</LineStyle>
		</Style>
		<Style id="branch_style25">
			<LineStyle>
				<color>ff0c013f</color>
				<width>4.0</width>
			</LineStyle>
		</Style>
		<Style id="branch_style25">
			<LineStyle>
				<color>ff0c013f</color>
				<width>4.0</width>
			</LineStyle>
		</Style>
		<Style id="branch_style25">
			<LineStyle>
				<color>ff0c013f</color>
				<width>4.0</width>
			</LineStyle>
		</Style>
		<Style id="branch_style25">
			<LineStyle>
				<color>ff0c013f</color>
				<width>4.0</width>
			</LineStyle>
		</Style>
		<Style id="branch_style25">
			<LineStyle>
				<color>ff0c013f</color>
				<width>4.0</width>
			</LineStyle>
		</Style>
		<Style id="branch_style25">
			<LineStyle>
				<color>ff0c013f</color>
				<width>4.0</width>
			</LineStyle>
		</Style>
		<Style id="branch_style25">
			<LineStyle>
				<color>ff0c013f</color>
				<width>4.0</width>
			</LineStyle>
		</Style>
		<Style id="branch_style25">
			<LineStyle>
				<color>ff0c013f</color>
				<width>4.0</width>
			</LineStyle>
		</Style>
		<Style id="branch_style25">
			<LineStyle>
				<color>ff0c013f</color>
				<width>4.0</width>
			</LineStyle>
		</Style>
		<Style id="branch_style25">
			<LineStyle>
				<color>ff0c013f</color>
				<width>4.0</width>
			</LineStyle>
		</Style>
		<Style id="branch_style25">
			<LineStyle>
				<color>ff0c013f</color>
				<width>4.0</width>
			</LineStyle>
		</Style>
		<Style id="branch_style25">
			<LineStyle>
				<color>ff0c013f</color>
				<width>4.0</width>
			</LineStyle>
		</Style>
		<Style id="branch_style25">
			<LineStyle>
				<color>ff0c013f</color>
				<width>4.0</width>
			</LineStyle>
		</Style>
		<Style id="branch_style25">
			<LineStyle>
				<color>ff0c013f</color>
				<width>4.0</width>
			</LineStyle>
		</Style>
		<Style id="branch_style25">
			<LineStyle>
				<color>ff0c013f</color>
				<width>4.0</width>
			</LineStyle>
		</Style>
		<Style id="branch_style25">
			<LineStyle>
				<color>ff0c013f</color>
				<width>4.0</width>
			</LineStyle>
		</Style>
		<Style id="branch_style25">
			<LineStyle>
				<color>ff0c013f</color>
				<width>4.0</width>
			</LineStyle>
		</Style>
		<Style id="branch_style25">
			<LineStyle>
				<color>ff0c013f</color>
				<width>4.0</width>
			</LineStyle>
		</Style>
		<Style id="branch_style25">
			<LineStyle>
				<color>ff0c013f</color>
				<width>4.0</width>
			</LineStyle>
		</Style>
		<Style id="branch_style25">
			<LineStyle>
				<color>ff0c013f</color>
				<width>4.0</width>
			</LineStyle>
		</Style>
		<Style id="branch_style25">
			<LineStyle>
				<color>ff0c013f</color>
				<width>4.0</width>
			</LineStyle>
		</Style>
		<Style id="branch_style25">
			<LineStyle>
				<color>ff0c013f</color>
				<width>4.0</width>
			</LineStyle>
		</Style>
		<Style id="branch_style25">
			<LineStyle>
				<color>ff0c013f</color>
				<width>4.0</width>
			</LineStyle>
		</Style>
		<Style id="branch_style25">
			<LineStyle>
				<color>ff0c013f</color>
				<width>4.0</width>
			</LineStyle>
		</Style>
		<Style id="branch_style25">
			<LineStyle>
				<color>ff0c013f</color>
				<width>4.0</width>
			</LineStyle>
		</Style>
		<Style id="branch_style25">
			<LineStyle>
				<color>ff0c013f</color>
				<width>4.0</width>
			</LineStyle>
		</Style>
		<Style id="branch_style25">
			<LineStyle>
				<color>ff0c013f</color>
				<width>4.0</width>
			</LineStyle>
		</Style>
		<Style id="branch_style25">
			<LineStyle>
				<color>ff0c013f</color>
				<width>4.0</width>
			</LineStyle>
		</Style>
		<Style id="branch_style25">
			<LineStyle>
				<color>ff0c013f</color>
				<width>4.0</width>
			</LineStyle>
		</Style>
		<Style id="branch_style25">
			<LineStyle>
				<color>ff0c013f</color>
				<width>4.0</width>
			</LineStyle>
		</Style>
		<Style id="branch_style25">
			<LineStyle>
				<color>ff0c013f</color>
				<width>4.0</width>
			</LineStyle>
		</Style>
		<Style id="branch_style25">
			<LineStyle>
				<color>ff0c013f</color>
				<width>4.0</width>
			</LineStyle>
		</Style>
		<Style id="branch_style25">
			<LineStyle>
				<color>ff0c013f</color>
				<width>4.0</width>
			</LineStyle>
		</Style>
		<Style id="branch_style25">
			<LineStyle>
				<color>ff0c013f</color>
				<width>4.0</width>
			</LineStyle>
		</Style>
		<Style id="branch_style25">
			<LineStyle>
				<color>ff0c013f</color>
				<width>4.0</width>
			</LineStyle>
		</Style>
		<Style id="branch_style25">
			<LineStyle>
				<color>ff0c013f</color>
				<width>4.0</width>
			</LineStyle>
		</Style>
		<Style id="branch_style25">
			<LineStyle>
				<color>ff0c013f</color>
				<width>4.0</width>
			</LineStyle>
		</Style>
		<Style id="branch_style25">
			<LineStyle>
				<color>ff0c013f</color>
				<width>4.0</width>
			</LineStyle>
		</Style>
		<Style id="branch_style25">
			<LineStyle>
				<color>ff0c013f</color>
				<width>4.0</width>
			</LineStyle>
		</Style>
		<Style id="branch_style25">
			<LineStyle>
				<color>ff0c013f</color>
				<width>4.0</width>
			</LineStyle>
		</Style>
		<Style id="branch_style25">
			<LineStyle>
				<color>ff0c013f</color>
				<width>4.0</width>
			</LineStyle>
		</Style>
		<Style id="branch_style25">
			<LineStyle>
				<color>ff0c013f</color>
				<width>4.0</width>
			</LineStyle>
		</Style>
		<Style id="branch_style25">
			<LineStyle>
				<color>ff0c013f</color>
				<width>4.0</width>
			</LineStyle>
		</Style>
		<Style id="branch_style25">
			<LineStyle>
				<color>ff0c013f</color>
				<width>4.0</width>
			</LineStyle>
		</Style>
		<Style id="branch_style25">
			<LineStyle>
				<color>ff0c013f</color>
				<width>4.0</width>
			</LineStyle>
		</Style>
		<Style id="branch_style25">
			<LineStyle>
				<color>ff0c013f</color>
				<width>4.0</width>
			</LineStyle>
		</Style>
		<Style id="branch_style25">
			<LineStyle>
				<color>ff0c013f</color>
				<width>4.0</width>
			</LineStyle>
		</Style>
		<Style id="branch_style25">
			<LineStyle>
				<color>ff0c013f</color>
				<width>4.0</width>
			</LineStyle>
		</Style>
		<Style id="branch_style25">
			<LineStyle>
				<color>ff0c013f</color>
				<width>4.0</width>
			</LineStyle>
		</Style>
		<Style id="branch_style25">
			<LineStyle>
				<color>ff0c013f</color>
				<width>4.0</width>
			</LineStyle>
		</Style>
		<Style id="branch_style25">
			<LineStyle>
				<color>ff0c013f</color>
				<width>4.0</width>
			</LineStyle>
		</Style>
		<Style id="branch_style25">
			<LineStyle>
				<color>ff0c013f</color>
				<width>4.0</width>
			</LineStyle>
		</Style>
		<Style id="branch_style25">
			<LineStyle>
				<color>ff0c013f</color>
				<width>4.0</width>
			</LineStyle>
		</Style>
		<Style id="branch_style25">
			<LineStyle>
				<color>ff0c013f</color>
				<width>4.0</width>
			</LineStyle>
		</Style>
		<Style id="branch_style25">
			<LineStyle>
				<color>ff0c013f</color>
				<width>4.0</width>
			</LineStyle>
		</Style>
		<Style id="branch_style25">
			<LineStyle>
				<color>ff0c013f</color>
				<width>4.0</width>
			</LineStyle>
		</Style>
		<Style id="branch_style25">
			<LineStyle>
				<color>ff0c013f</color>
				<width>4.0</width>
			</LineStyle>
		</Style>
		<Style id="branch_style25">
			<LineStyle>
				<color>ff0c013f</color>
				<width>4.0</width>
			</LineStyle>
		</Style>
		<Style id="branch_style25">
			<LineStyle>
				<color>ff0c013f</color>
				<width>4.0</width>
			</LineStyle>
		</Style>
		<Style id="branch_style25">
			<LineStyle>
				<color>ff0c013f</color>
				<width>4.0</width>
			</LineStyle>
		</Style>
		<Style id="branch_style25">
			<LineStyle>
				<color>ff0c013f</color>
				<width>4.0</width>
			</LineStyle>
		</Style>
		<Style id="branch_style25">
			<LineStyle>
				<color>ff0c013f</color>
				<width>4.0</width>
			</LineStyle>
		</Style>
		<Style id="branch_style25">
			<LineStyle>
				<color>ff0c013f</color>
				<width>4.0</width>
			</LineStyle>
		</Style>
		<Style id="branch_style25">
			<LineStyle>
				<color>ff0c013f</color>
				<width>4.0</width>
			</LineStyle>
		</Style>
		<Style id="branch_style25">
			<LineStyle>
				<color>ff0c013f</color>
				<width>4.0</width>
			</LineStyle>
		</Style>
		<Style id="branch_style25">
			<LineStyle>
				<color>ff0c013f</color>
				<width>4.0</width>
			</LineStyle>
		</Style>
		<Style id="branch_style25">
			<LineStyle>
				<color>ff0c013f</color>
				<width>4.0</width>
			</LineStyle>
		</Style>
		<Style id="branch_style25">
			<LineStyle>
				<color>ff0c013f</color>
				<width>4.0</width>
			</LineStyle>
		</Style>
		<Style id="branch_style25">
			<LineStyle>
				<color>ff0c013f</color>
				<width>4.0</width>
			</LineStyle>
		</Style>
		<Style id="branch_style25">
			<LineStyle>
				<color>ff0c013f</color>
				<width>4.0</width>
			</LineStyle>
		</Style>
		<Style id="branch_style25">
			<LineStyle>
				<color>ff0c013f</color>
				<width>4.0</width>
			</LineStyle>
		</Style>
		<Style id="branch_style25">
			<LineStyle>
				<color>ff0c013f</color>
				<width>4.0</width>
			</LineStyle>
		</Style>
		<Style id="branch_style25">
			<LineStyle>
				<color>ff0c013f</color>
				<width>4.0</width>
			</LineStyle>
		</Style>
		<Style id="branch_style25">
			<LineStyle>
				<color>ff0c013f</color>
				<width>4.0</width>
			</LineStyle>
		</Style>
		<Style id="branch_style25">
			<LineStyle>
				<color>ff0c013f</color>
				<width>4.0</width>
			</LineStyle>
		</Style>
		<Style id="branch_style25">
			<LineStyle>
				<color>ff0c013f</color>
				<width>4.0</width>
			</LineStyle>
		</Style>
		<Style id="branch_style25">
			<LineStyle>
				<color>ff0c013f</color>
				<width>4.0</width>
			</LineStyle>
		</Style>
		<Style id="branch_style25">
			<LineStyle>
				<color>ff0c013f</color>
				<width>4.0</width>
			</LineStyle>
		</Style>
		<Style id="branch_style25">
			<LineStyle>
				<color>ff0c013f</color>
				<width>4.0</width>
			</LineStyle>
		</Style>
		<Style id="branch_style25">
			<LineStyle>
				<color>ff0c013f</color>
				<width>4.0</width>
			</LineStyle>
		</Style>
		<Style id="branch_style25">
			<LineStyle>
				<color>ff0c013f</color>
				<width>4.0</width>
			</LineStyle>
		</Style>
		<Style id="branch_style25">
			<LineStyle>
				<color>ff0c013f</color>
				<width>4.0</width>
			</LineStyle>
		</Style>
		<Style id="branch_style25">
			<LineStyle>
				<color>ff0c013f</color>
				<width>4.0</width>
			</LineStyle>
		</Style>
		<Style id="branch_style25">
			<LineStyle>
				<color>ff0c013f</color>
				<width>4.0</width>
			</LineStyle>
		</Style>
		<Style id="branch_style25">
			<LineStyle>
				<color>ff0c013f</color>
				<width>4.0</width>
			</LineStyle>
		</Style>
		<Style id="branch_style25">
			<LineStyle>
				<color>ff0c013f</color>
				<width>4.0</width>
			</LineStyle>
		</Style>
		<Style id="branch_style25">
			<LineStyle>
				<color>ff0c013f</color>
				<width>4.0</width>
			</LineStyle>
		</Style>
		<Style id="branch_style26">
			<LineStyle>
				<color>ff19027f</color>
				<width>4.0</width>
			</LineStyle>
		</Style>
		<Style id="branch_style26">
			<LineStyle>
				<color>ff19027f</color>
				<width>4.0</width>
			</LineStyle>
		</Style>
		<Style id="branch_style26">
			<LineStyle>
				<color>ff19027f</color>
				<width>4.0</width>
			</LineStyle>
		</Style>
		<Style id="branch_style26">
			<LineStyle>
				<color>ff19027f</color>
				<width>4.0</width>
			</LineStyle>
		</Style>
		<Style id="branch_style26">
			<LineStyle>
				<color>ff19027f</color>
				<width>4.0</width>
			</LineStyle>
		</Style>
		<Style id="branch_style26">
			<LineStyle>
				<color>ff19027f</color>
				<width>4.0</width>
			</LineStyle>
		</Style>
		<Style id="branch_style26">
			<LineStyle>
				<color>ff19027f</color>
				<width>4.0</width>
			</LineStyle>
		</Style>
		<Style id="branch_style26">
			<LineStyle>
				<color>ff19027f</color>
				<width>4.0</width>
			</LineStyle>
		</Style>
		<Style id="branch_style26">
			<LineStyle>
				<color>ff19027f</color>
				<width>4.0</width>
			</LineStyle>
		</Style>
		<Style id="branch_style26">
			<LineStyle>
				<color>ff19027f</color>
				<width>4.0</width>
			</LineStyle>
		</Style>
		<Style id="branch_style26">
			<LineStyle>
				<color>ff19027f</color>
				<width>4.0</width>
			</LineStyle>
		</Style>
		<Style id="branch_style26">
			<LineStyle>
				<color>ff19027f</color>
				<width>4.0</width>
			</LineStyle>
		</Style>
		<Style id="branch_style26">
			<LineStyle>
				<color>ff19027f</color>
				<width>4.0</width>
			</LineStyle>
		</Style>
		<Style id="branch_style26">
			<LineStyle>
				<color>ff19027f</color>
				<width>4.0</width>
			</LineStyle>
		</Style>
		<Style id="branch_style26">
			<LineStyle>
				<color>ff19027f</color>
				<width>4.0</width>
			</LineStyle>
		</Style>
		<Style id="branch_style26">
			<LineStyle>
				<color>ff19027f</color>
				<width>4.0</width>
			</LineStyle>
		</Style>
		<Style id="branch_style26">
			<LineStyle>
				<color>ff19027f</color>
				<width>4.0</width>
			</LineStyle>
		</Style>
		<Style id="branch_style26">
			<LineStyle>
				<color>ff19027f</color>
				<width>4.0</width>
			</LineStyle>
		</Style>
		<Style id="branch_style26">
			<LineStyle>
				<color>ff19027f</color>
				<width>4.0</width>
			</LineStyle>
		</Style>
		<Style id="branch_style26">
			<LineStyle>
				<color>ff19027f</color>
				<width>4.0</width>
			</LineStyle>
		</Style>
		<Style id="branch_style26">
			<LineStyle>
				<color>ff19027f</color>
				<width>4.0</width>
			</LineStyle>
		</Style>
		<Style id="branch_style26">
			<LineStyle>
				<color>ff19027f</color>
				<width>4.0</width>
			</LineStyle>
		</Style>
		<Style id="branch_style26">
			<LineStyle>
				<color>ff19027f</color>
				<width>4.0</width>
			</LineStyle>
		</Style>
		<Style id="branch_style26">
			<LineStyle>
				<color>ff19027f</color>
				<width>4.0</width>
			</LineStyle>
		</Style>
		<Style id="branch_style26">
			<LineStyle>
				<color>ff19027f</color>
				<width>4.0</width>
			</LineStyle>
		</Style>
		<Style id="branch_style26">
			<LineStyle>
				<color>ff19027f</color>
				<width>4.0</width>
			</LineStyle>
		</Style>
		<Style id="branch_style26">
			<LineStyle>
				<color>ff19027f</color>
				<width>4.0</width>
			</LineStyle>
		</Style>
		<Style id="branch_style26">
			<LineStyle>
				<color>ff19027f</color>
				<width>4.0</width>
			</LineStyle>
		</Style>
		<Style id="branch_style26">
			<LineStyle>
				<color>ff19027f</color>
				<width>4.0</width>
			</LineStyle>
		</Style>
		<Style id="branch_style26">
			<LineStyle>
				<color>ff19027f</color>
				<width>4.0</width>
			</LineStyle>
		</Style>
		<Style id="branch_style26">
			<LineStyle>
				<color>ff19027f</color>
				<width>4.0</width>
			</LineStyle>
		</Style>
		<Style id="branch_style26">
			<LineStyle>
				<color>ff19027f</color>
				<width>4.0</width>
			</LineStyle>
		</Style>
		<Style id="branch_style26">
			<LineStyle>
				<color>ff19027f</color>
				<width>4.0</width>
			</LineStyle>
		</Style>
		<Style id="branch_style26">
			<LineStyle>
				<color>ff19027f</color>
				<width>4.0</width>
			</LineStyle>
		</Style>
		<Style id="branch_style26">
			<LineStyle>
				<color>ff19027f</color>
				<width>4.0</width>
			</LineStyle>
		</Style>
		<Style id="branch_style26">
			<LineStyle>
				<color>ff19027f</color>
				<width>4.0</width>
			</LineStyle>
		</Style>
		<Style id="branch_style26">
			<LineStyle>
				<color>ff19027f</color>
				<width>4.0</width>
			</LineStyle>
		</Style>
		<Style id="branch_style26">
			<LineStyle>
				<color>ff19027f</color>
				<width>4.0</width>
			</LineStyle>
		</Style>
		<Style id="branch_style26">
			<LineStyle>
				<color>ff19027f</color>
				<width>4.0</width>
			</LineStyle>
		</Style>
		<Style id="branch_style26">
			<LineStyle>
				<color>ff19027f</color>
				<width>4.0</width>
			</LineStyle>
		</Style>
		<Style id="branch_style26">
			<LineStyle>
				<color>ff19027f</color>
				<width>4.0</width>
			</LineStyle>
		</Style>
		<Style id="branch_style26">
			<LineStyle>
				<color>ff19027f</color>
				<width>4.0</width>
			</LineStyle>
		</Style>
		<Style id="branch_style26">
			<LineStyle>
				<color>ff19027f</color>
				<width>4.0</width>
			</LineStyle>
		</Style>
		<Style id="branch_style26">
			<LineStyle>
				<color>ff19027f</color>
				<width>4.0</width>
			</LineStyle>
		</Style>
		<Style id="branch_style26">
			<LineStyle>
				<color>ff19027f</color>
				<width>4.0</width>
			</LineStyle>
		</Style>
		<Style id="branch_style26">
			<LineStyle>
				<color>ff19027f</color>
				<width>4.0</width>
			</LineStyle>
		</Style>
		<Style id="branch_style26">
			<LineStyle>
				<color>ff19027f</color>
				<width>4.0</width>
			</LineStyle>
		</Style>
		<Style id="branch_style26">
			<LineStyle>
				<color>ff19027f</color>
				<width>4.0</width>
			</LineStyle>
		</Style>
		<Style id="branch_style26">
			<LineStyle>
				<color>ff19027f</color>
				<width>4.0</width>
			</LineStyle>
		</Style>
		<Style id="branch_style26">
			<LineStyle>
				<color>ff19027f</color>
				<width>4.0</width>
			</LineStyle>
		</Style>
		<Style id="branch_style26">
			<LineStyle>
				<color>ff19027f</color>
				<width>4.0</width>
			</LineStyle>
		</Style>
		<Style id="branch_style26">
			<LineStyle>
				<color>ff19027f</color>
				<width>4.0</width>
			</LineStyle>
		</Style>
		<Style id="branch_style26">
			<LineStyle>
				<color>ff19027f</color>
				<width>4.0</width>
			</LineStyle>
		</Style>
		<Style id="branch_style26">
			<LineStyle>
				<color>ff19027f</color>
				<width>4.0</width>
			</LineStyle>
		</Style>
		<Style id="branch_style26">
			<LineStyle>
				<color>ff19027f</color>
				<width>4.0</width>
			</LineStyle>
		</Style>
		<Style id="branch_style26">
			<LineStyle>
				<color>ff19027f</color>
				<width>4.0</width>
			</LineStyle>
		</Style>
		<Style id="branch_style26">
			<LineStyle>
				<color>ff19027f</color>
				<width>4.0</width>
			</LineStyle>
		</Style>
		<Style id="branch_style26">
			<LineStyle>
				<color>ff19027f</color>
				<width>4.0</width>
			</LineStyle>
		</Style>
		<Style id="branch_style26">
			<LineStyle>
				<color>ff19027f</color>
				<width>4.0</width>
			</LineStyle>
		</Style>
		<Style id="branch_style26">
			<LineStyle>
				<color>ff19027f</color>
				<width>4.0</width>
			</LineStyle>
		</Style>
		<Style id="branch_style26">
			<LineStyle>
				<color>ff19027f</color>
				<width>4.0</width>
			</LineStyle>
		</Style>
		<Style id="branch_style26">
			<LineStyle>
				<color>ff19027f</color>
				<width>4.0</width>
			</LineStyle>
		</Style>
		<Style id="branch_style26">
			<LineStyle>
				<color>ff19027f</color>
				<width>4.0</width>
			</LineStyle>
		</Style>
		<Style id="branch_style26">
			<LineStyle>
				<color>ff19027f</color>
				<width>4.0</width>
			</LineStyle>
		</Style>
		<Style id="branch_style26">
			<LineStyle>
				<color>ff19027f</color>
				<width>4.0</width>
			</LineStyle>
		</Style>
		<Style id="branch_style26">
			<LineStyle>
				<color>ff19027f</color>
				<width>4.0</width>
			</LineStyle>
		</Style>
		<Style id="branch_style26">
			<LineStyle>
				<color>ff19027f</color>
				<width>4.0</width>
			</LineStyle>
		</Style>
		<Style id="branch_style26">
			<LineStyle>
				<color>ff19027f</color>
				<width>4.0</width>
			</LineStyle>
		</Style>
		<Style id="branch_style26">
			<LineStyle>
				<color>ff19027f</color>
				<width>4.0</width>
			</LineStyle>
		</Style>
		<Style id="branch_style26">
			<LineStyle>
				<color>ff19027f</color>
				<width>4.0</width>
			</LineStyle>
		</Style>
		<Style id="branch_style26">
			<LineStyle>
				<color>ff19027f</color>
				<width>4.0</width>
			</LineStyle>
		</Style>
		<Style id="branch_style26">
			<LineStyle>
				<color>ff19027f</color>
				<width>4.0</width>
			</LineStyle>
		</Style>
		<Style id="branch_style26">
			<LineStyle>
				<color>ff19027f</color>
				<width>4.0</width>
			</LineStyle>
		</Style>
		<Style id="branch_style26">
			<LineStyle>
				<color>ff19027f</color>
				<width>4.0</width>
			</LineStyle>
		</Style>
		<Style id="branch_style26">
			<LineStyle>
				<color>ff19027f</color>
				<width>4.0</width>
			</LineStyle>
		</Style>
		<Style id="branch_style26">
			<LineStyle>
				<color>ff19027f</color>
				<width>4.0</width>
			</LineStyle>
		</Style>
		<Style id="branch_style26">
			<LineStyle>
				<color>ff19027f</color>
				<width>4.0</width>
			</LineStyle>
		</Style>
		<Style id="branch_style26">
			<LineStyle>
				<color>ff19027f</color>
				<width>4.0</width>
			</LineStyle>
		</Style>
		<Style id="branch_style26">
			<LineStyle>
				<color>ff19027f</color>
				<width>4.0</width>
			</LineStyle>
		</Style>
		<Style id="branch_style26">
			<LineStyle>
				<color>ff19027f</color>
				<width>4.0</width>
			</LineStyle>
		</Style>
		<Style id="branch_style26">
			<LineStyle>
				<color>ff19027f</color>
				<width>4.0</width>
			</LineStyle>
		</Style>
		<Style id="branch_style26">
			<LineStyle>
				<color>ff19027f</color>
				<width>4.0</width>
			</LineStyle>
		</Style>
		<Style id="branch_style26">
			<LineStyle>
				<color>ff19027f</color>
				<width>4.0</width>
			</LineStyle>
		</Style>
		<Style id="branch_style26">
			<LineStyle>
				<color>ff19027f</color>
				<width>4.0</width>
			</LineStyle>
		</Style>
		<Style id="branch_style26">
			<LineStyle>
				<color>ff19027f</color>
				<width>4.0</width>
			</LineStyle>
		</Style>
		<Style id="branch_style26">
			<LineStyle>
				<color>ff19027f</color>
				<width>4.0</width>
			</LineStyle>
		</Style>
		<Style id="branch_style26">
			<LineStyle>
				<color>ff19027f</color>
				<width>4.0</width>
			</LineStyle>
		</Style>
		<Style id="branch_style26">
			<LineStyle>
				<color>ff19027f</color>
				<width>4.0</width>
			</LineStyle>
		</Style>
		<Style id="branch_style26">
			<LineStyle>
				<color>ff19027f</color>
				<width>4.0</width>
			</LineStyle>
		</Style>
		<Style id="branch_style26">
			<LineStyle>
				<color>ff19027f</color>
				<width>4.0</width>
			</LineStyle>
		</Style>
		<Style id="branch_style26">
			<LineStyle>
				<color>ff19027f</color>
				<width>4.0</width>
			</LineStyle>
		</Style>
		<Style id="branch_style26">
			<LineStyle>
				<color>ff19027f</color>
				<width>4.0</width>
			</LineStyle>
		</Style>
		<Style id="branch_style26">
			<LineStyle>
				<color>ff19027f</color>
				<width>4.0</width>
			</LineStyle>
		</Style>
		<Style id="branch_style26">
			<LineStyle>
				<color>ff19027f</color>
				<width>4.0</width>
			</LineStyle>
		</Style>
		<Style id="branch_style26">
			<LineStyle>
				<color>ff19027f</color>
				<width>4.0</width>
			</LineStyle>
		</Style>
		<Style id="branch_style26">
			<LineStyle>
				<color>ff19027f</color>
				<width>4.0</width>
			</LineStyle>
		</Style>
		<Style id="branch_style26">
			<LineStyle>
				<color>ff19027f</color>
				<width>4.0</width>
			</LineStyle>
		</Style>
		<Style id="branch_style26">
			<LineStyle>
				<color>ff19027f</color>
				<width>4.0</width>
			</LineStyle>
		</Style>
		<Style id="branch_style26">
			<LineStyle>
				<color>ff19027f</color>
				<width>4.0</width>
			</LineStyle>
		</Style>
		<Style id="branch_style26">
			<LineStyle>
				<color>ff19027f</color>
				<width>4.0</width>
			</LineStyle>
		</Style>
		<Style id="branch_style27">
			<LineStyle>
				<color>ff070026</color>
				<width>4.0</width>
			</LineStyle>
		</Style>
		<Style id="branch_style27">
			<LineStyle>
				<color>ff070026</color>
				<width>4.0</width>
			</LineStyle>
		</Style>
		<Style id="branch_style27">
			<LineStyle>
				<color>ff070026</color>
				<width>4.0</width>
			</LineStyle>
		</Style>
		<Style id="branch_style27">
			<LineStyle>
				<color>ff070026</color>
				<width>4.0</width>
			</LineStyle>
		</Style>
		<Style id="branch_style27">
			<LineStyle>
				<color>ff070026</color>
				<width>4.0</width>
			</LineStyle>
		</Style>
		<Style id="branch_style27">
			<LineStyle>
				<color>ff070026</color>
				<width>4.0</width>
			</LineStyle>
		</Style>
		<Style id="branch_style27">
			<LineStyle>
				<color>ff070026</color>
				<width>4.0</width>
			</LineStyle>
		</Style>
		<Style id="branch_style27">
			<LineStyle>
				<color>ff070026</color>
				<width>4.0</width>
			</LineStyle>
		</Style>
		<Style id="branch_style27">
			<LineStyle>
				<color>ff070026</color>
				<width>4.0</width>
			</LineStyle>
		</Style>
		<Style id="branch_style27">
			<LineStyle>
				<color>ff070026</color>
				<width>4.0</width>
			</LineStyle>
		</Style>
		<Style id="branch_style27">
			<LineStyle>
				<color>ff070026</color>
				<width>4.0</width>
			</LineStyle>
		</Style>
		<Style id="branch_style27">
			<LineStyle>
				<color>ff070026</color>
				<width>4.0</width>
			</LineStyle>
		</Style>
		<Style id="branch_style27">
			<LineStyle>
				<color>ff070026</color>
				<width>4.0</width>
			</LineStyle>
		</Style>
		<Style id="branch_style27">
			<LineStyle>
				<color>ff070026</color>
				<width>4.0</width>
			</LineStyle>
		</Style>
		<Style id="branch_style27">
			<LineStyle>
				<color>ff070026</color>
				<width>4.0</width>
			</LineStyle>
		</Style>
		<Style id="branch_style27">
			<LineStyle>
				<color>ff070026</color>
				<width>4.0</width>
			</LineStyle>
		</Style>
		<Style id="branch_style27">
			<LineStyle>
				<color>ff070026</color>
				<width>4.0</width>
			</LineStyle>
		</Style>
		<Style id="branch_style27">
			<LineStyle>
				<color>ff070026</color>
				<width>4.0</width>
			</LineStyle>
		</Style>
		<Style id="branch_style27">
			<LineStyle>
				<color>ff070026</color>
				<width>4.0</width>
			</LineStyle>
		</Style>
		<Style id="branch_style27">
			<LineStyle>
				<color>ff070026</color>
				<width>4.0</width>
			</LineStyle>
		</Style>
		<Style id="branch_style27">
			<LineStyle>
				<color>ff070026</color>
				<width>4.0</width>
			</LineStyle>
		</Style>
		<Style id="branch_style27">
			<LineStyle>
				<color>ff070026</color>
				<width>4.0</width>
			</LineStyle>
		</Style>
		<Style id="branch_style27">
			<LineStyle>
				<color>ff070026</color>
				<width>4.0</width>
			</LineStyle>
		</Style>
		<Style id="branch_style27">
			<LineStyle>
				<color>ff070026</color>
				<width>4.0</width>
			</LineStyle>
		</Style>
		<Style id="branch_style27">
			<LineStyle>
				<color>ff070026</color>
				<width>4.0</width>
			</LineStyle>
		</Style>
		<Style id="branch_style27">
			<LineStyle>
				<color>ff070026</color>
				<width>4.0</width>
			</LineStyle>
		</Style>
		<Style id="branch_style27">
			<LineStyle>
				<color>ff070026</color>
				<width>4.0</width>
			</LineStyle>
		</Style>
		<Style id="branch_style27">
			<LineStyle>
				<color>ff070026</color>
				<width>4.0</width>
			</LineStyle>
		</Style>
		<Style id="branch_style27">
			<LineStyle>
				<color>ff070026</color>
				<width>4.0</width>
			</LineStyle>
		</Style>
		<Style id="branch_style27">
			<LineStyle>
				<color>ff070026</color>
				<width>4.0</width>
			</LineStyle>
		</Style>
		<Style id="branch_style27">
			<LineStyle>
				<color>ff070026</color>
				<width>4.0</width>
			</LineStyle>
		</Style>
		<Style id="branch_style27">
			<LineStyle>
				<color>ff070026</color>
				<width>4.0</width>
			</LineStyle>
		</Style>
		<Style id="branch_style27">
			<LineStyle>
				<color>ff070026</color>
				<width>4.0</width>
			</LineStyle>
		</Style>
		<Style id="branch_style27">
			<LineStyle>
				<color>ff070026</color>
				<width>4.0</width>
			</LineStyle>
		</Style>
		<Style id="branch_style27">
			<LineStyle>
				<color>ff070026</color>
				<width>4.0</width>
			</LineStyle>
		</Style>
		<Style id="branch_style27">
			<LineStyle>
				<color>ff070026</color>
				<width>4.0</width>
			</LineStyle>
		</Style>
		<Style id="branch_style27">
			<LineStyle>
				<color>ff070026</color>
				<width>4.0</width>
			</LineStyle>
		</Style>
		<Style id="branch_style27">
			<LineStyle>
				<color>ff070026</color>
				<width>4.0</width>
			</LineStyle>
		</Style>
		<Style id="branch_style27">
			<LineStyle>
				<color>ff070026</color>
				<width>4.0</width>
			</LineStyle>
		</Style>
		<Style id="branch_style27">
			<LineStyle>
				<color>ff070026</color>
				<width>4.0</width>
			</LineStyle>
		</Style>
		<Style id="branch_style27">
			<LineStyle>
				<color>ff070026</color>
				<width>4.0</width>
			</LineStyle>
		</Style>
		<Style id="branch_style27">
			<LineStyle>
				<color>ff070026</color>
				<width>4.0</width>
			</LineStyle>
		</Style>
		<Style id="branch_style27">
			<LineStyle>
				<color>ff070026</color>
				<width>4.0</width>
			</LineStyle>
		</Style>
		<Style id="branch_style27">
			<LineStyle>
				<color>ff070026</color>
				<width>4.0</width>
			</LineStyle>
		</Style>
		<Style id="branch_style27">
			<LineStyle>
				<color>ff070026</color>
				<width>4.0</width>
			</LineStyle>
		</Style>
		<Style id="branch_style27">
			<LineStyle>
				<color>ff070026</color>
				<width>4.0</width>
			</LineStyle>
		</Style>
		<Style id="branch_style27">
			<LineStyle>
				<color>ff070026</color>
				<width>4.0</width>
			</LineStyle>
		</Style>
		<Style id="branch_style27">
			<LineStyle>
				<color>ff070026</color>
				<width>4.0</width>
			</LineStyle>
		</Style>
		<Style id="branch_style27">
			<LineStyle>
				<color>ff070026</color>
				<width>4.0</width>
			</LineStyle>
		</Style>
		<Style id="branch_style27">
			<LineStyle>
				<color>ff070026</color>
				<width>4.0</width>
			</LineStyle>
		</Style>
		<Style id="branch_style27">
			<LineStyle>
				<color>ff070026</color>
				<width>4.0</width>
			</LineStyle>
		</Style>
		<Style id="branch_style27">
			<LineStyle>
				<color>ff070026</color>
				<width>4.0</width>
			</LineStyle>
		</Style>
		<Style id="branch_style27">
			<LineStyle>
				<color>ff070026</color>
				<width>4.0</width>
			</LineStyle>
		</Style>
		<Style id="branch_style27">
			<LineStyle>
				<color>ff070026</color>
				<width>4.0</width>
			</LineStyle>
		</Style>
		<Style id="branch_style27">
			<LineStyle>
				<color>ff070026</color>
				<width>4.0</width>
			</LineStyle>
		</Style>
		<Style id="branch_style27">
			<LineStyle>
				<color>ff070026</color>
				<width>4.0</width>
			</LineStyle>
		</Style>
		<Style id="branch_style27">
			<LineStyle>
				<color>ff070026</color>
				<width>4.0</width>
			</LineStyle>
		</Style>
		<Style id="branch_style27">
			<LineStyle>
				<color>ff070026</color>
				<width>4.0</width>
			</LineStyle>
		</Style>
		<Style id="branch_style27">
			<LineStyle>
				<color>ff070026</color>
				<width>4.0</width>
			</LineStyle>
		</Style>
		<Style id="branch_style27">
			<LineStyle>
				<color>ff070026</color>
				<width>4.0</width>
			</LineStyle>
		</Style>
		<Style id="branch_style27">
			<LineStyle>
				<color>ff070026</color>
				<width>4.0</width>
			</LineStyle>
		</Style>
		<Style id="branch_style27">
			<LineStyle>
				<color>ff070026</color>
				<width>4.0</width>
			</LineStyle>
		</Style>
		<Style id="branch_style27">
			<LineStyle>
				<color>ff070026</color>
				<width>4.0</width>
			</LineStyle>
		</Style>
		<Style id="branch_style27">
			<LineStyle>
				<color>ff070026</color>
				<width>4.0</width>
			</LineStyle>
		</Style>
		<Style id="branch_style27">
			<LineStyle>
				<color>ff070026</color>
				<width>4.0</width>
			</LineStyle>
		</Style>
		<Style id="branch_style27">
			<LineStyle>
				<color>ff070026</color>
				<width>4.0</width>
			</LineStyle>
		</Style>
		<Style id="branch_style27">
			<LineStyle>
				<color>ff070026</color>
				<width>4.0</width>
			</LineStyle>
		</Style>
		<Style id="branch_style27">
			<LineStyle>
				<color>ff070026</color>
				<width>4.0</width>
			</LineStyle>
		</Style>
		<Style id="branch_style27">
			<LineStyle>
				<color>ff070026</color>
				<width>4.0</width>
			</LineStyle>
		</Style>
		<Style id="branch_style27">
			<LineStyle>
				<color>ff070026</color>
				<width>4.0</width>
			</LineStyle>
		</Style>
		<Style id="branch_style27">
			<LineStyle>
				<color>ff070026</color>
				<width>4.0</width>
			</LineStyle>
		</Style>
		<Style id="branch_style27">
			<LineStyle>
				<color>ff070026</color>
				<width>4.0</width>
			</LineStyle>
		</Style>
		<Style id="branch_style27">
			<LineStyle>
				<color>ff070026</color>
				<width>4.0</width>
			</LineStyle>
		</Style>
		<Style id="branch_style27">
			<LineStyle>
				<color>ff070026</color>
				<width>4.0</width>
			</LineStyle>
		</Style>
		<Style id="branch_style27">
			<LineStyle>
				<color>ff070026</color>
				<width>4.0</width>
			</LineStyle>
		</Style>
		<Style id="branch_style27">
			<LineStyle>
				<color>ff070026</color>
				<width>4.0</width>
			</LineStyle>
		</Style>
		<Style id="branch_style27">
			<LineStyle>
				<color>ff070026</color>
				<width>4.0</width>
			</LineStyle>
		</Style>
		<Style id="branch_style27">
			<LineStyle>
				<color>ff070026</color>
				<width>4.0</width>
			</LineStyle>
		</Style>
		<Style id="branch_style27">
			<LineStyle>
				<color>ff070026</color>
				<width>4.0</width>
			</LineStyle>
		</Style>
		<Style id="branch_style27">
			<LineStyle>
				<color>ff070026</color>
				<width>4.0</width>
			</LineStyle>
		</Style>
		<Style id="branch_style27">
			<LineStyle>
				<color>ff070026</color>
				<width>4.0</width>
			</LineStyle>
		</Style>
		<Style id="branch_style27">
			<LineStyle>
				<color>ff070026</color>
				<width>4.0</width>
			</LineStyle>
		</Style>
		<Style id="branch_style27">
			<LineStyle>
				<color>ff070026</color>
				<width>4.0</width>
			</LineStyle>
		</Style>
		<Style id="branch_style27">
			<LineStyle>
				<color>ff070026</color>
				<width>4.0</width>
			</LineStyle>
		</Style>
		<Style id="branch_style27">
			<LineStyle>
				<color>ff070026</color>
				<width>4.0</width>
			</LineStyle>
		</Style>
		<Style id="branch_style27">
			<LineStyle>
				<color>ff070026</color>
				<width>4.0</width>
			</LineStyle>
		</Style>
		<Style id="branch_style27">
			<LineStyle>
				<color>ff070026</color>
				<width>4.0</width>
			</LineStyle>
		</Style>
		<Style id="branch_style27">
			<LineStyle>
				<color>ff070026</color>
				<width>4.0</width>
			</LineStyle>
		</Style>
		<Style id="branch_style27">
			<LineStyle>
				<color>ff070026</color>
				<width>4.0</width>
			</LineStyle>
		</Style>
		<Style id="branch_style27">
			<LineStyle>
				<color>ff070026</color>
				<width>4.0</width>
			</LineStyle>
		</Style>
		<Style id="branch_style27">
			<LineStyle>
				<color>ff070026</color>
				<width>4.0</width>
			</LineStyle>
		</Style>
		<Style id="branch_style27">
			<LineStyle>
				<color>ff070026</color>
				<width>4.0</width>
			</LineStyle>
		</Style>
		<Style id="branch_style27">
			<LineStyle>
				<color>ff070026</color>
				<width>4.0</width>
			</LineStyle>
		</Style>
		<Style id="branch_style27">
			<LineStyle>
				<color>ff070026</color>
				<width>4.0</width>
			</LineStyle>
		</Style>
		<Style id="branch_style27">
			<LineStyle>
				<color>ff070026</color>
				<width>4.0</width>
			</LineStyle>
		</Style>
		<Style id="branch_style27">
			<LineStyle>
				<color>ff070026</color>
				<width>4.0</width>
			</LineStyle>
		</Style>
		<Style id="branch_style27">
			<LineStyle>
				<color>ff070026</color>
				<width>4.0</width>
			</LineStyle>
		</Style>
		<Style id="branch_style27">
			<LineStyle>
				<color>ff070026</color>
				<width>4.0</width>
			</LineStyle>
		</Style>
		<Style id="branch_style27">
			<LineStyle>
				<color>ff070026</color>
				<width>4.0</width>
			</LineStyle>
		</Style>
		<Style id="branch_style27">
			<LineStyle>
				<color>ff070026</color>
				<width>4.0</width>
			</LineStyle>
		</Style>
		<Style id="branch_style28">
			<LineStyle>
				<color>ff08002c</color>
				<width>4.0</width>
			</LineStyle>
		</Style>
		<Style id="branch_style28">
			<LineStyle>
				<color>ff08002c</color>
				<width>4.0</width>
			</LineStyle>
		</Style>
		<Style id="branch_style28">
			<LineStyle>
				<color>ff08002c</color>
				<width>4.0</width>
			</LineStyle>
		</Style>
		<Style id="branch_style28">
			<LineStyle>
				<color>ff08002c</color>
				<width>4.0</width>
			</LineStyle>
		</Style>
		<Style id="branch_style28">
			<LineStyle>
				<color>ff08002c</color>
				<width>4.0</width>
			</LineStyle>
		</Style>
		<Style id="branch_style28">
			<LineStyle>
				<color>ff08002c</color>
				<width>4.0</width>
			</LineStyle>
		</Style>
		<Style id="branch_style28">
			<LineStyle>
				<color>ff08002c</color>
				<width>4.0</width>
			</LineStyle>
		</Style>
		<Style id="branch_style28">
			<LineStyle>
				<color>ff08002c</color>
				<width>4.0</width>
			</LineStyle>
		</Style>
		<Style id="branch_style28">
			<LineStyle>
				<color>ff08002c</color>
				<width>4.0</width>
			</LineStyle>
		</Style>
		<Style id="branch_style28">
			<LineStyle>
				<color>ff08002c</color>
				<width>4.0</width>
			</LineStyle>
		</Style>
		<Style id="branch_style28">
			<LineStyle>
				<color>ff08002c</color>
				<width>4.0</width>
			</LineStyle>
		</Style>
		<Style id="branch_style28">
			<LineStyle>
				<color>ff08002c</color>
				<width>4.0</width>
			</LineStyle>
		</Style>
		<Style id="branch_style28">
			<LineStyle>
				<color>ff08002c</color>
				<width>4.0</width>
			</LineStyle>
		</Style>
		<Style id="branch_style28">
			<LineStyle>
				<color>ff08002c</color>
				<width>4.0</width>
			</LineStyle>
		</Style>
		<Style id="branch_style28">
			<LineStyle>
				<color>ff08002c</color>
				<width>4.0</width>
			</LineStyle>
		</Style>
		<Style id="branch_style28">
			<LineStyle>
				<color>ff08002c</color>
				<width>4.0</width>
			</LineStyle>
		</Style>
		<Style id="branch_style28">
			<LineStyle>
				<color>ff08002c</color>
				<width>4.0</width>
			</LineStyle>
		</Style>
		<Style id="branch_style28">
			<LineStyle>
				<color>ff08002c</color>
				<width>4.0</width>
			</LineStyle>
		</Style>
		<Style id="branch_style28">
			<LineStyle>
				<color>ff08002c</color>
				<width>4.0</width>
			</LineStyle>
		</Style>
		<Style id="branch_style28">
			<LineStyle>
				<color>ff08002c</color>
				<width>4.0</width>
			</LineStyle>
		</Style>
		<Style id="branch_style28">
			<LineStyle>
				<color>ff08002c</color>
				<width>4.0</width>
			</LineStyle>
		</Style>
		<Style id="branch_style28">
			<LineStyle>
				<color>ff08002c</color>
				<width>4.0</width>
			</LineStyle>
		</Style>
		<Style id="branch_style28">
			<LineStyle>
				<color>ff08002c</color>
				<width>4.0</width>
			</LineStyle>
		</Style>
		<Style id="branch_style28">
			<LineStyle>
				<color>ff08002c</color>
				<width>4.0</width>
			</LineStyle>
		</Style>
		<Style id="branch_style28">
			<LineStyle>
				<color>ff08002c</color>
				<width>4.0</width>
			</LineStyle>
		</Style>
		<Style id="branch_style28">
			<LineStyle>
				<color>ff08002c</color>
				<width>4.0</width>
			</LineStyle>
		</Style>
		<Style id="branch_style28">
			<LineStyle>
				<color>ff08002c</color>
				<width>4.0</width>
			</LineStyle>
		</Style>
		<Style id="branch_style28">
			<LineStyle>
				<color>ff08002c</color>
				<width>4.0</width>
			</LineStyle>
		</Style>
		<Style id="branch_style28">
			<LineStyle>
				<color>ff08002c</color>
				<width>4.0</width>
			</LineStyle>
		</Style>
		<Style id="branch_style28">
			<LineStyle>
				<color>ff08002c</color>
				<width>4.0</width>
			</LineStyle>
		</Style>
		<Style id="branch_style28">
			<LineStyle>
				<color>ff08002c</color>
				<width>4.0</width>
			</LineStyle>
		</Style>
		<Style id="branch_style28">
			<LineStyle>
				<color>ff08002c</color>
				<width>4.0</width>
			</LineStyle>
		</Style>
		<Style id="branch_style28">
			<LineStyle>
				<color>ff08002c</color>
				<width>4.0</width>
			</LineStyle>
		</Style>
		<Style id="branch_style28">
			<LineStyle>
				<color>ff08002c</color>
				<width>4.0</width>
			</LineStyle>
		</Style>
		<Style id="branch_style28">
			<LineStyle>
				<color>ff08002c</color>
				<width>4.0</width>
			</LineStyle>
		</Style>
		<Style id="branch_style28">
			<LineStyle>
				<color>ff08002c</color>
				<width>4.0</width>
			</LineStyle>
		</Style>
		<Style id="branch_style28">
			<LineStyle>
				<color>ff08002c</color>
				<width>4.0</width>
			</LineStyle>
		</Style>
		<Style id="branch_style28">
			<LineStyle>
				<color>ff08002c</color>
				<width>4.0</width>
			</LineStyle>
		</Style>
		<Style id="branch_style28">
			<LineStyle>
				<color>ff08002c</color>
				<width>4.0</width>
			</LineStyle>
		</Style>
		<Style id="branch_style28">
			<LineStyle>
				<color>ff08002c</color>
				<width>4.0</width>
			</LineStyle>
		</Style>
		<Style id="branch_style28">
			<LineStyle>
				<color>ff08002c</color>
				<width>4.0</width>
			</LineStyle>
		</Style>
		<Style id="branch_style28">
			<LineStyle>
				<color>ff08002c</color>
				<width>4.0</width>
			</LineStyle>
		</Style>
		<Style id="branch_style28">
			<LineStyle>
				<color>ff08002c</color>
				<width>4.0</width>
			</LineStyle>
		</Style>
		<Style id="branch_style28">
			<LineStyle>
				<color>ff08002c</color>
				<width>4.0</width>
			</LineStyle>
		</Style>
		<Style id="branch_style28">
			<LineStyle>
				<color>ff08002c</color>
				<width>4.0</width>
			</LineStyle>
		</Style>
		<Style id="branch_style28">
			<LineStyle>
				<color>ff08002c</color>
				<width>4.0</width>
			</LineStyle>
		</Style>
		<Style id="branch_style28">
			<LineStyle>
				<color>ff08002c</color>
				<width>4.0</width>
			</LineStyle>
		</Style>
		<Style id="branch_style28">
			<LineStyle>
				<color>ff08002c</color>
				<width>4.0</width>
			</LineStyle>
		</Style>
		<Style id="branch_style28">
			<LineStyle>
				<color>ff08002c</color>
				<width>4.0</width>
			</LineStyle>
		</Style>
		<Style id="branch_style28">
			<LineStyle>
				<color>ff08002c</color>
				<width>4.0</width>
			</LineStyle>
		</Style>
		<Style id="branch_style28">
			<LineStyle>
				<color>ff08002c</color>
				<width>4.0</width>
			</LineStyle>
		</Style>
		<Style id="branch_style28">
			<LineStyle>
				<color>ff08002c</color>
				<width>4.0</width>
			</LineStyle>
		</Style>
		<Style id="branch_style28">
			<LineStyle>
				<color>ff08002c</color>
				<width>4.0</width>
			</LineStyle>
		</Style>
		<Style id="branch_style28">
			<LineStyle>
				<color>ff08002c</color>
				<width>4.0</width>
			</LineStyle>
		</Style>
		<Style id="branch_style28">
			<LineStyle>
				<color>ff08002c</color>
				<width>4.0</width>
			</LineStyle>
		</Style>
		<Style id="branch_style28">
			<LineStyle>
				<color>ff08002c</color>
				<width>4.0</width>
			</LineStyle>
		</Style>
		<Style id="branch_style28">
			<LineStyle>
				<color>ff08002c</color>
				<width>4.0</width>
			</LineStyle>
		</Style>
		<Style id="branch_style28">
			<LineStyle>
				<color>ff08002c</color>
				<width>4.0</width>
			</LineStyle>
		</Style>
		<Style id="branch_style28">
			<LineStyle>
				<color>ff08002c</color>
				<width>4.0</width>
			</LineStyle>
		</Style>
		<Style id="branch_style28">
			<LineStyle>
				<color>ff08002c</color>
				<width>4.0</width>
			</LineStyle>
		</Style>
		<Style id="branch_style28">
			<LineStyle>
				<color>ff08002c</color>
				<width>4.0</width>
			</LineStyle>
		</Style>
		<Style id="branch_style28">
			<LineStyle>
				<color>ff08002c</color>
				<width>4.0</width>
			</LineStyle>
		</Style>
		<Style id="branch_style28">
			<LineStyle>
				<color>ff08002c</color>
				<width>4.0</width>
			</LineStyle>
		</Style>
		<Style id="branch_style28">
			<LineStyle>
				<color>ff08002c</color>
				<width>4.0</width>
			</LineStyle>
		</Style>
		<Style id="branch_style28">
			<LineStyle>
				<color>ff08002c</color>
				<width>4.0</width>
			</LineStyle>
		</Style>
		<Style id="branch_style28">
			<LineStyle>
				<color>ff08002c</color>
				<width>4.0</width>
			</LineStyle>
		</Style>
		<Style id="branch_style28">
			<LineStyle>
				<color>ff08002c</color>
				<width>4.0</width>
			</LineStyle>
		</Style>
		<Style id="branch_style28">
			<LineStyle>
				<color>ff08002c</color>
				<width>4.0</width>
			</LineStyle>
		</Style>
		<Style id="branch_style28">
			<LineStyle>
				<color>ff08002c</color>
				<width>4.0</width>
			</LineStyle>
		</Style>
		<Style id="branch_style28">
			<LineStyle>
				<color>ff08002c</color>
				<width>4.0</width>
			</LineStyle>
		</Style>
		<Style id="branch_style28">
			<LineStyle>
				<color>ff08002c</color>
				<width>4.0</width>
			</LineStyle>
		</Style>
		<Style id="branch_style28">
			<LineStyle>
				<color>ff08002c</color>
				<width>4.0</width>
			</LineStyle>
		</Style>
		<Style id="branch_style28">
			<LineStyle>
				<color>ff08002c</color>
				<width>4.0</width>
			</LineStyle>
		</Style>
		<Style id="branch_style28">
			<LineStyle>
				<color>ff08002c</color>
				<width>4.0</width>
			</LineStyle>
		</Style>
		<Style id="branch_style28">
			<LineStyle>
				<color>ff08002c</color>
				<width>4.0</width>
			</LineStyle>
		</Style>
		<Style id="branch_style28">
			<LineStyle>
				<color>ff08002c</color>
				<width>4.0</width>
			</LineStyle>
		</Style>
		<Style id="branch_style28">
			<LineStyle>
				<color>ff08002c</color>
				<width>4.0</width>
			</LineStyle>
		</Style>
		<Style id="branch_style28">
			<LineStyle>
				<color>ff08002c</color>
				<width>4.0</width>
			</LineStyle>
		</Style>
		<Style id="branch_style28">
			<LineStyle>
				<color>ff08002c</color>
				<width>4.0</width>
			</LineStyle>
		</Style>
		<Style id="branch_style28">
			<LineStyle>
				<color>ff08002c</color>
				<width>4.0</width>
			</LineStyle>
		</Style>
		<Style id="branch_style28">
			<LineStyle>
				<color>ff08002c</color>
				<width>4.0</width>
			</LineStyle>
		</Style>
		<Style id="branch_style28">
			<LineStyle>
				<color>ff08002c</color>
				<width>4.0</width>
			</LineStyle>
		</Style>
		<Style id="branch_style28">
			<LineStyle>
				<color>ff08002c</color>
				<width>4.0</width>
			</LineStyle>
		</Style>
		<Style id="branch_style28">
			<LineStyle>
				<color>ff08002c</color>
				<width>4.0</width>
			</LineStyle>
		</Style>
		<Style id="branch_style28">
			<LineStyle>
				<color>ff08002c</color>
				<width>4.0</width>
			</LineStyle>
		</Style>
		<Style id="branch_style28">
			<LineStyle>
				<color>ff08002c</color>
				<width>4.0</width>
			</LineStyle>
		</Style>
		<Style id="branch_style28">
			<LineStyle>
				<color>ff08002c</color>
				<width>4.0</width>
			</LineStyle>
		</Style>
		<Style id="branch_style28">
			<LineStyle>
				<color>ff08002c</color>
				<width>4.0</width>
			</LineStyle>
		</Style>
		<Style id="branch_style28">
			<LineStyle>
				<color>ff08002c</color>
				<width>4.0</width>
			</LineStyle>
		</Style>
		<Style id="branch_style28">
			<LineStyle>
				<color>ff08002c</color>
				<width>4.0</width>
			</LineStyle>
		</Style>
		<Style id="branch_style28">
			<LineStyle>
				<color>ff08002c</color>
				<width>4.0</width>
			</LineStyle>
		</Style>
		<Style id="branch_style28">
			<LineStyle>
				<color>ff08002c</color>
				<width>4.0</width>
			</LineStyle>
		</Style>
		<Style id="branch_style28">
			<LineStyle>
				<color>ff08002c</color>
				<width>4.0</width>
			</LineStyle>
		</Style>
		<Style id="branch_style28">
			<LineStyle>
				<color>ff08002c</color>
				<width>4.0</width>
			</LineStyle>
		</Style>
		<Style id="branch_style28">
			<LineStyle>
				<color>ff08002c</color>
				<width>4.0</width>
			</LineStyle>
		</Style>
		<Style id="branch_style28">
			<LineStyle>
				<color>ff08002c</color>
				<width>4.0</width>
			</LineStyle>
		</Style>
		<Style id="branch_style28">
			<LineStyle>
				<color>ff08002c</color>
				<width>4.0</width>
			</LineStyle>
		</Style>
		<Style id="branch_style28">
			<LineStyle>
				<color>ff08002c</color>
				<width>4.0</width>
			</LineStyle>
		</Style>
		<Style id="branch_style28">
			<LineStyle>
				<color>ff08002c</color>
				<width>4.0</width>
			</LineStyle>
		</Style>
		<Style id="branch_style28">
			<LineStyle>
				<color>ff08002c</color>
				<width>4.0</width>
			</LineStyle>
		</Style>
		<Style id="branch_style29">
			<LineStyle>
				<color>ff19027f</color>
				<width>4.0</width>
			</LineStyle>
		</Style>
		<Style id="branch_style29">
			<LineStyle>
				<color>ff19027f</color>
				<width>4.0</width>
			</LineStyle>
		</Style>
		<Style id="branch_style29">
			<LineStyle>
				<color>ff19027f</color>
				<width>4.0</width>
			</LineStyle>
		</Style>
		<Style id="branch_style29">
			<LineStyle>
				<color>ff19027f</color>
				<width>4.0</width>
			</LineStyle>
		</Style>
		<Style id="branch_style29">
			<LineStyle>
				<color>ff19027f</color>
				<width>4.0</width>
			</LineStyle>
		</Style>
		<Style id="branch_style29">
			<LineStyle>
				<color>ff19027f</color>
				<width>4.0</width>
			</LineStyle>
		</Style>
		<Style id="branch_style29">
			<LineStyle>
				<color>ff19027f</color>
				<width>4.0</width>
			</LineStyle>
		</Style>
		<Style id="branch_style29">
			<LineStyle>
				<color>ff19027f</color>
				<width>4.0</width>
			</LineStyle>
		</Style>
		<Style id="branch_style29">
			<LineStyle>
				<color>ff19027f</color>
				<width>4.0</width>
			</LineStyle>
		</Style>
		<Style id="branch_style29">
			<LineStyle>
				<color>ff19027f</color>
				<width>4.0</width>
			</LineStyle>
		</Style>
		<Style id="branch_style29">
			<LineStyle>
				<color>ff19027f</color>
				<width>4.0</width>
			</LineStyle>
		</Style>
		<Style id="branch_style29">
			<LineStyle>
				<color>ff19027f</color>
				<width>4.0</width>
			</LineStyle>
		</Style>
		<Style id="branch_style29">
			<LineStyle>
				<color>ff19027f</color>
				<width>4.0</width>
			</LineStyle>
		</Style>
		<Style id="branch_style29">
			<LineStyle>
				<color>ff19027f</color>
				<width>4.0</width>
			</LineStyle>
		</Style>
		<Style id="branch_style29">
			<LineStyle>
				<color>ff19027f</color>
				<width>4.0</width>
			</LineStyle>
		</Style>
		<Style id="branch_style29">
			<LineStyle>
				<color>ff19027f</color>
				<width>4.0</width>
			</LineStyle>
		</Style>
		<Style id="branch_style29">
			<LineStyle>
				<color>ff19027f</color>
				<width>4.0</width>
			</LineStyle>
		</Style>
		<Style id="branch_style29">
			<LineStyle>
				<color>ff19027f</color>
				<width>4.0</width>
			</LineStyle>
		</Style>
		<Style id="branch_style29">
			<LineStyle>
				<color>ff19027f</color>
				<width>4.0</width>
			</LineStyle>
		</Style>
		<Style id="branch_style29">
			<LineStyle>
				<color>ff19027f</color>
				<width>4.0</width>
			</LineStyle>
		</Style>
		<Style id="branch_style29">
			<LineStyle>
				<color>ff19027f</color>
				<width>4.0</width>
			</LineStyle>
		</Style>
		<Style id="branch_style29">
			<LineStyle>
				<color>ff19027f</color>
				<width>4.0</width>
			</LineStyle>
		</Style>
		<Style id="branch_style29">
			<LineStyle>
				<color>ff19027f</color>
				<width>4.0</width>
			</LineStyle>
		</Style>
		<Style id="branch_style29">
			<LineStyle>
				<color>ff19027f</color>
				<width>4.0</width>
			</LineStyle>
		</Style>
		<Style id="branch_style29">
			<LineStyle>
				<color>ff19027f</color>
				<width>4.0</width>
			</LineStyle>
		</Style>
		<Style id="branch_style29">
			<LineStyle>
				<color>ff19027f</color>
				<width>4.0</width>
			</LineStyle>
		</Style>
		<Style id="branch_style29">
			<LineStyle>
				<color>ff19027f</color>
				<width>4.0</width>
			</LineStyle>
		</Style>
		<Style id="branch_style29">
			<LineStyle>
				<color>ff19027f</color>
				<width>4.0</width>
			</LineStyle>
		</Style>
		<Style id="branch_style29">
			<LineStyle>
				<color>ff19027f</color>
				<width>4.0</width>
			</LineStyle>
		</Style>
		<Style id="branch_style29">
			<LineStyle>
				<color>ff19027f</color>
				<width>4.0</width>
			</LineStyle>
		</Style>
		<Style id="branch_style29">
			<LineStyle>
				<color>ff19027f</color>
				<width>4.0</width>
			</LineStyle>
		</Style>
		<Style id="branch_style29">
			<LineStyle>
				<color>ff19027f</color>
				<width>4.0</width>
			</LineStyle>
		</Style>
		<Style id="branch_style29">
			<LineStyle>
				<color>ff19027f</color>
				<width>4.0</width>
			</LineStyle>
		</Style>
		<Style id="branch_style29">
			<LineStyle>
				<color>ff19027f</color>
				<width>4.0</width>
			</LineStyle>
		</Style>
		<Style id="branch_style29">
			<LineStyle>
				<color>ff19027f</color>
				<width>4.0</width>
			</LineStyle>
		</Style>
		<Style id="branch_style29">
			<LineStyle>
				<color>ff19027f</color>
				<width>4.0</width>
			</LineStyle>
		</Style>
		<Style id="branch_style29">
			<LineStyle>
				<color>ff19027f</color>
				<width>4.0</width>
			</LineStyle>
		</Style>
		<Style id="branch_style29">
			<LineStyle>
				<color>ff19027f</color>
				<width>4.0</width>
			</LineStyle>
		</Style>
		<Style id="branch_style29">
			<LineStyle>
				<color>ff19027f</color>
				<width>4.0</width>
			</LineStyle>
		</Style>
		<Style id="branch_style29">
			<LineStyle>
				<color>ff19027f</color>
				<width>4.0</width>
			</LineStyle>
		</Style>
		<Style id="branch_style29">
			<LineStyle>
				<color>ff19027f</color>
				<width>4.0</width>
			</LineStyle>
		</Style>
		<Style id="branch_style29">
			<LineStyle>
				<color>ff19027f</color>
				<width>4.0</width>
			</LineStyle>
		</Style>
		<Style id="branch_style29">
			<LineStyle>
				<color>ff19027f</color>
				<width>4.0</width>
			</LineStyle>
		</Style>
		<Style id="branch_style29">
			<LineStyle>
				<color>ff19027f</color>
				<width>4.0</width>
			</LineStyle>
		</Style>
		<Style id="branch_style29">
			<LineStyle>
				<color>ff19027f</color>
				<width>4.0</width>
			</LineStyle>
		</Style>
		<Style id="branch_style29">
			<LineStyle>
				<color>ff19027f</color>
				<width>4.0</width>
			</LineStyle>
		</Style>
		<Style id="branch_style29">
			<LineStyle>
				<color>ff19027f</color>
				<width>4.0</width>
			</LineStyle>
		</Style>
		<Style id="branch_style29">
			<LineStyle>
				<color>ff19027f</color>
				<width>4.0</width>
			</LineStyle>
		</Style>
		<Style id="branch_style29">
			<LineStyle>
				<color>ff19027f</color>
				<width>4.0</width>
			</LineStyle>
		</Style>
		<Style id="branch_style29">
			<LineStyle>
				<color>ff19027f</color>
				<width>4.0</width>
			</LineStyle>
		</Style>
		<Style id="branch_style29">
			<LineStyle>
				<color>ff19027f</color>
				<width>4.0</width>
			</LineStyle>
		</Style>
		<Style id="branch_style29">
			<LineStyle>
				<color>ff19027f</color>
				<width>4.0</width>
			</LineStyle>
		</Style>
		<Style id="branch_style29">
			<LineStyle>
				<color>ff19027f</color>
				<width>4.0</width>
			</LineStyle>
		</Style>
		<Style id="branch_style29">
			<LineStyle>
				<color>ff19027f</color>
				<width>4.0</width>
			</LineStyle>
		</Style>
		<Style id="branch_style29">
			<LineStyle>
				<color>ff19027f</color>
				<width>4.0</width>
			</LineStyle>
		</Style>
		<Style id="branch_style29">
			<LineStyle>
				<color>ff19027f</color>
				<width>4.0</width>
			</LineStyle>
		</Style>
		<Style id="branch_style29">
			<LineStyle>
				<color>ff19027f</color>
				<width>4.0</width>
			</LineStyle>
		</Style>
		<Style id="branch_style29">
			<LineStyle>
				<color>ff19027f</color>
				<width>4.0</width>
			</LineStyle>
		</Style>
		<Style id="branch_style29">
			<LineStyle>
				<color>ff19027f</color>
				<width>4.0</width>
			</LineStyle>
		</Style>
		<Style id="branch_style29">
			<LineStyle>
				<color>ff19027f</color>
				<width>4.0</width>
			</LineStyle>
		</Style>
		<Style id="branch_style29">
			<LineStyle>
				<color>ff19027f</color>
				<width>4.0</width>
			</LineStyle>
		</Style>
		<Style id="branch_style29">
			<LineStyle>
				<color>ff19027f</color>
				<width>4.0</width>
			</LineStyle>
		</Style>
		<Style id="branch_style29">
			<LineStyle>
				<color>ff19027f</color>
				<width>4.0</width>
			</LineStyle>
		</Style>
		<Style id="branch_style29">
			<LineStyle>
				<color>ff19027f</color>
				<width>4.0</width>
			</LineStyle>
		</Style>
		<Style id="branch_style29">
			<LineStyle>
				<color>ff19027f</color>
				<width>4.0</width>
			</LineStyle>
		</Style>
		<Style id="branch_style29">
			<LineStyle>
				<color>ff19027f</color>
				<width>4.0</width>
			</LineStyle>
		</Style>
		<Style id="branch_style29">
			<LineStyle>
				<color>ff19027f</color>
				<width>4.0</width>
			</LineStyle>
		</Style>
		<Style id="branch_style29">
			<LineStyle>
				<color>ff19027f</color>
				<width>4.0</width>
			</LineStyle>
		</Style>
		<Style id="branch_style29">
			<LineStyle>
				<color>ff19027f</color>
				<width>4.0</width>
			</LineStyle>
		</Style>
		<Style id="branch_style29">
			<LineStyle>
				<color>ff19027f</color>
				<width>4.0</width>
			</LineStyle>
		</Style>
		<Style id="branch_style29">
			<LineStyle>
				<color>ff19027f</color>
				<width>4.0</width>
			</LineStyle>
		</Style>
		<Style id="branch_style29">
			<LineStyle>
				<color>ff19027f</color>
				<width>4.0</width>
			</LineStyle>
		</Style>
		<Style id="branch_style29">
			<LineStyle>
				<color>ff19027f</color>
				<width>4.0</width>
			</LineStyle>
		</Style>
		<Style id="branch_style29">
			<LineStyle>
				<color>ff19027f</color>
				<width>4.0</width>
			</LineStyle>
		</Style>
		<Style id="branch_style29">
			<LineStyle>
				<color>ff19027f</color>
				<width>4.0</width>
			</LineStyle>
		</Style>
		<Style id="branch_style29">
			<LineStyle>
				<color>ff19027f</color>
				<width>4.0</width>
			</LineStyle>
		</Style>
		<Style id="branch_style29">
			<LineStyle>
				<color>ff19027f</color>
				<width>4.0</width>
			</LineStyle>
		</Style>
		<Style id="branch_style29">
			<LineStyle>
				<color>ff19027f</color>
				<width>4.0</width>
			</LineStyle>
		</Style>
		<Style id="branch_style29">
			<LineStyle>
				<color>ff19027f</color>
				<width>4.0</width>
			</LineStyle>
		</Style>
		<Style id="branch_style29">
			<LineStyle>
				<color>ff19027f</color>
				<width>4.0</width>
			</LineStyle>
		</Style>
		<Style id="branch_style29">
			<LineStyle>
				<color>ff19027f</color>
				<width>4.0</width>
			</LineStyle>
		</Style>
		<Style id="branch_style29">
			<LineStyle>
				<color>ff19027f</color>
				<width>4.0</width>
			</LineStyle>
		</Style>
		<Style id="branch_style29">
			<LineStyle>
				<color>ff19027f</color>
				<width>4.0</width>
			</LineStyle>
		</Style>
		<Style id="branch_style29">
			<LineStyle>
				<color>ff19027f</color>
				<width>4.0</width>
			</LineStyle>
		</Style>
		<Style id="branch_style29">
			<LineStyle>
				<color>ff19027f</color>
				<width>4.0</width>
			</LineStyle>
		</Style>
		<Style id="branch_style29">
			<LineStyle>
				<color>ff19027f</color>
				<width>4.0</width>
			</LineStyle>
		</Style>
		<Style id="branch_style29">
			<LineStyle>
				<color>ff19027f</color>
				<width>4.0</width>
			</LineStyle>
		</Style>
		<Style id="branch_style29">
			<LineStyle>
				<color>ff19027f</color>
				<width>4.0</width>
			</LineStyle>
		</Style>
		<Style id="branch_style29">
			<LineStyle>
				<color>ff19027f</color>
				<width>4.0</width>
			</LineStyle>
		</Style>
		<Style id="branch_style29">
			<LineStyle>
				<color>ff19027f</color>
				<width>4.0</width>
			</LineStyle>
		</Style>
		<Style id="branch_style29">
			<LineStyle>
				<color>ff19027f</color>
				<width>4.0</width>
			</LineStyle>
		</Style>
		<Style id="branch_style29">
			<LineStyle>
				<color>ff19027f</color>
				<width>4.0</width>
			</LineStyle>
		</Style>
		<Style id="branch_style29">
			<LineStyle>
				<color>ff19027f</color>
				<width>4.0</width>
			</LineStyle>
		</Style>
		<Style id="branch_style29">
			<LineStyle>
				<color>ff19027f</color>
				<width>4.0</width>
			</LineStyle>
		</Style>
		<Style id="branch_style29">
			<LineStyle>
				<color>ff19027f</color>
				<width>4.0</width>
			</LineStyle>
		</Style>
		<Style id="branch_style29">
			<LineStyle>
				<color>ff19027f</color>
				<width>4.0</width>
			</LineStyle>
		</Style>
		<Style id="branch_style29">
			<LineStyle>
				<color>ff19027f</color>
				<width>4.0</width>
			</LineStyle>
		</Style>
		<Style id="branch_style29">
			<LineStyle>
				<color>ff19027f</color>
				<width>4.0</width>
			</LineStyle>
		</Style>
		<Style id="branch_style29">
			<LineStyle>
				<color>ff19027f</color>
				<width>4.0</width>
			</LineStyle>
		</Style>
		<Style id="branch_style29">
			<LineStyle>
				<color>ff19027f</color>
				<width>4.0</width>
			</LineStyle>
		</Style>
		<Style id="branch_style30">
			<LineStyle>
				<color>ff02000d</color>
				<width>4.0</width>
			</LineStyle>
		</Style>
		<Style id="branch_style30">
			<LineStyle>
				<color>ff02000d</color>
				<width>4.0</width>
			</LineStyle>
		</Style>
		<Style id="branch_style30">
			<LineStyle>
				<color>ff02000d</color>
				<width>4.0</width>
			</LineStyle>
		</Style>
		<Style id="branch_style30">
			<LineStyle>
				<color>ff02000d</color>
				<width>4.0</width>
			</LineStyle>
		</Style>
		<Style id="branch_style30">
			<LineStyle>
				<color>ff02000d</color>
				<width>4.0</width>
			</LineStyle>
		</Style>
		<Style id="branch_style30">
			<LineStyle>
				<color>ff02000d</color>
				<width>4.0</width>
			</LineStyle>
		</Style>
		<Style id="branch_style30">
			<LineStyle>
				<color>ff02000d</color>
				<width>4.0</width>
			</LineStyle>
		</Style>
		<Style id="branch_style30">
			<LineStyle>
				<color>ff02000d</color>
				<width>4.0</width>
			</LineStyle>
		</Style>
		<Style id="branch_style30">
			<LineStyle>
				<color>ff02000d</color>
				<width>4.0</width>
			</LineStyle>
		</Style>
		<Style id="branch_style30">
			<LineStyle>
				<color>ff02000d</color>
				<width>4.0</width>
			</LineStyle>
		</Style>
		<Style id="branch_style30">
			<LineStyle>
				<color>ff02000d</color>
				<width>4.0</width>
			</LineStyle>
		</Style>
		<Style id="branch_style30">
			<LineStyle>
				<color>ff02000d</color>
				<width>4.0</width>
			</LineStyle>
		</Style>
		<Style id="branch_style30">
			<LineStyle>
				<color>ff02000d</color>
				<width>4.0</width>
			</LineStyle>
		</Style>
		<Style id="branch_style30">
			<LineStyle>
				<color>ff02000d</color>
				<width>4.0</width>
			</LineStyle>
		</Style>
		<Style id="branch_style30">
			<LineStyle>
				<color>ff02000d</color>
				<width>4.0</width>
			</LineStyle>
		</Style>
		<Style id="branch_style30">
			<LineStyle>
				<color>ff02000d</color>
				<width>4.0</width>
			</LineStyle>
		</Style>
		<Style id="branch_style30">
			<LineStyle>
				<color>ff02000d</color>
				<width>4.0</width>
			</LineStyle>
		</Style>
		<Style id="branch_style30">
			<LineStyle>
				<color>ff02000d</color>
				<width>4.0</width>
			</LineStyle>
		</Style>
		<Style id="branch_style30">
			<LineStyle>
				<color>ff02000d</color>
				<width>4.0</width>
			</LineStyle>
		</Style>
		<Style id="branch_style30">
			<LineStyle>
				<color>ff02000d</color>
				<width>4.0</width>
			</LineStyle>
		</Style>
		<Style id="branch_style30">
			<LineStyle>
				<color>ff02000d</color>
				<width>4.0</width>
			</LineStyle>
		</Style>
		<Style id="branch_style30">
			<LineStyle>
				<color>ff02000d</color>
				<width>4.0</width>
			</LineStyle>
		</Style>
		<Style id="branch_style30">
			<LineStyle>
				<color>ff02000d</color>
				<width>4.0</width>
			</LineStyle>
		</Style>
		<Style id="branch_style30">
			<LineStyle>
				<color>ff02000d</color>
				<width>4.0</width>
			</LineStyle>
		</Style>
		<Style id="branch_style30">
			<LineStyle>
				<color>ff02000d</color>
				<width>4.0</width>
			</LineStyle>
		</Style>
		<Style id="branch_style30">
			<LineStyle>
				<color>ff02000d</color>
				<width>4.0</width>
			</LineStyle>
		</Style>
		<Style id="branch_style30">
			<LineStyle>
				<color>ff02000d</color>
				<width>4.0</width>
			</LineStyle>
		</Style>
		<Style id="branch_style30">
			<LineStyle>
				<color>ff02000d</color>
				<width>4.0</width>
			</LineStyle>
		</Style>
		<Style id="branch_style30">
			<LineStyle>
				<color>ff02000d</color>
				<width>4.0</width>
			</LineStyle>
		</Style>
		<Style id="branch_style30">
			<LineStyle>
				<color>ff02000d</color>
				<width>4.0</width>
			</LineStyle>
		</Style>
		<Style id="branch_style30">
			<LineStyle>
				<color>ff02000d</color>
				<width>4.0</width>
			</LineStyle>
		</Style>
		<Style id="branch_style30">
			<LineStyle>
				<color>ff02000d</color>
				<width>4.0</width>
			</LineStyle>
		</Style>
		<Style id="branch_style30">
			<LineStyle>
				<color>ff02000d</color>
				<width>4.0</width>
			</LineStyle>
		</Style>
		<Style id="branch_style30">
			<LineStyle>
				<color>ff02000d</color>
				<width>4.0</width>
			</LineStyle>
		</Style>
		<Style id="branch_style30">
			<LineStyle>
				<color>ff02000d</color>
				<width>4.0</width>
			</LineStyle>
		</Style>
		<Style id="branch_style30">
			<LineStyle>
				<color>ff02000d</color>
				<width>4.0</width>
			</LineStyle>
		</Style>
		<Style id="branch_style30">
			<LineStyle>
				<color>ff02000d</color>
				<width>4.0</width>
			</LineStyle>
		</Style>
		<Style id="branch_style30">
			<LineStyle>
				<color>ff02000d</color>
				<width>4.0</width>
			</LineStyle>
		</Style>
		<Style id="branch_style30">
			<LineStyle>
				<color>ff02000d</color>
				<width>4.0</width>
			</LineStyle>
		</Style>
		<Style id="branch_style30">
			<LineStyle>
				<color>ff02000d</color>
				<width>4.0</width>
			</LineStyle>
		</Style>
		<Style id="branch_style30">
			<LineStyle>
				<color>ff02000d</color>
				<width>4.0</width>
			</LineStyle>
		</Style>
		<Style id="branch_style30">
			<LineStyle>
				<color>ff02000d</color>
				<width>4.0</width>
			</LineStyle>
		</Style>
		<Style id="branch_style30">
			<LineStyle>
				<color>ff02000d</color>
				<width>4.0</width>
			</LineStyle>
		</Style>
		<Style id="branch_style30">
			<LineStyle>
				<color>ff02000d</color>
				<width>4.0</width>
			</LineStyle>
		</Style>
		<Style id="branch_style30">
			<LineStyle>
				<color>ff02000d</color>
				<width>4.0</width>
			</LineStyle>
		</Style>
		<Style id="branch_style30">
			<LineStyle>
				<color>ff02000d</color>
				<width>4.0</width>
			</LineStyle>
		</Style>
		<Style id="branch_style30">
			<LineStyle>
				<color>ff02000d</color>
				<width>4.0</width>
			</LineStyle>
		</Style>
		<Style id="branch_style30">
			<LineStyle>
				<color>ff02000d</color>
				<width>4.0</width>
			</LineStyle>
		</Style>
		<Style id="branch_style30">
			<LineStyle>
				<color>ff02000d</color>
				<width>4.0</width>
			</LineStyle>
		</Style>
		<Style id="branch_style30">
			<LineStyle>
				<color>ff02000d</color>
				<width>4.0</width>
			</LineStyle>
		</Style>
		<Style id="branch_style30">
			<LineStyle>
				<color>ff02000d</color>
				<width>4.0</width>
			</LineStyle>
		</Style>
		<Style id="branch_style30">
			<LineStyle>
				<color>ff02000d</color>
				<width>4.0</width>
			</LineStyle>
		</Style>
		<Style id="branch_style30">
			<LineStyle>
				<color>ff02000d</color>
				<width>4.0</width>
			</LineStyle>
		</Style>
		<Style id="branch_style30">
			<LineStyle>
				<color>ff02000d</color>
				<width>4.0</width>
			</LineStyle>
		</Style>
		<Style id="branch_style30">
			<LineStyle>
				<color>ff02000d</color>
				<width>4.0</width>
			</LineStyle>
		</Style>
		<Style id="branch_style30">
			<LineStyle>
				<color>ff02000d</color>
				<width>4.0</width>
			</LineStyle>
		</Style>
		<Style id="branch_style30">
			<LineStyle>
				<color>ff02000d</color>
				<width>4.0</width>
			</LineStyle>
		</Style>
		<Style id="branch_style30">
			<LineStyle>
				<color>ff02000d</color>
				<width>4.0</width>
			</LineStyle>
		</Style>
		<Style id="branch_style30">
			<LineStyle>
				<color>ff02000d</color>
				<width>4.0</width>
			</LineStyle>
		</Style>
		<Style id="branch_style30">
			<LineStyle>
				<color>ff02000d</color>
				<width>4.0</width>
			</LineStyle>
		</Style>
		<Style id="branch_style30">
			<LineStyle>
				<color>ff02000d</color>
				<width>4.0</width>
			</LineStyle>
		</Style>
		<Style id="branch_style30">
			<LineStyle>
				<color>ff02000d</color>
				<width>4.0</width>
			</LineStyle>
		</Style>
		<Style id="branch_style30">
			<LineStyle>
				<color>ff02000d</color>
				<width>4.0</width>
			</LineStyle>
		</Style>
		<Style id="branch_style30">
			<LineStyle>
				<color>ff02000d</color>
				<width>4.0</width>
			</LineStyle>
		</Style>
		<Style id="branch_style30">
			<LineStyle>
				<color>ff02000d</color>
				<width>4.0</width>
			</LineStyle>
		</Style>
		<Style id="branch_style30">
			<LineStyle>
				<color>ff02000d</color>
				<width>4.0</width>
			</LineStyle>
		</Style>
		<Style id="branch_style30">
			<LineStyle>
				<color>ff02000d</color>
				<width>4.0</width>
			</LineStyle>
		</Style>
		<Style id="branch_style30">
			<LineStyle>
				<color>ff02000d</color>
				<width>4.0</width>
			</LineStyle>
		</Style>
		<Style id="branch_style30">
			<LineStyle>
				<color>ff02000d</color>
				<width>4.0</width>
			</LineStyle>
		</Style>
		<Style id="branch_style30">
			<LineStyle>
				<color>ff02000d</color>
				<width>4.0</width>
			</LineStyle>
		</Style>
		<Style id="branch_style30">
			<LineStyle>
				<color>ff02000d</color>
				<width>4.0</width>
			</LineStyle>
		</Style>
		<Style id="branch_style30">
			<LineStyle>
				<color>ff02000d</color>
				<width>4.0</width>
			</LineStyle>
		</Style>
		<Style id="branch_style30">
			<LineStyle>
				<color>ff02000d</color>
				<width>4.0</width>
			</LineStyle>
		</Style>
		<Style id="branch_style30">
			<LineStyle>
				<color>ff02000d</color>
				<width>4.0</width>
			</LineStyle>
		</Style>
		<Style id="branch_style30">
			<LineStyle>
				<color>ff02000d</color>
				<width>4.0</width>
			</LineStyle>
		</Style>
		<Style id="branch_style30">
			<LineStyle>
				<color>ff02000d</color>
				<width>4.0</width>
			</LineStyle>
		</Style>
		<Style id="branch_style30">
			<LineStyle>
				<color>ff02000d</color>
				<width>4.0</width>
			</LineStyle>
		</Style>
		<Style id="branch_style30">
			<LineStyle>
				<color>ff02000d</color>
				<width>4.0</width>
			</LineStyle>
		</Style>
		<Style id="branch_style30">
			<LineStyle>
				<color>ff02000d</color>
				<width>4.0</width>
			</LineStyle>
		</Style>
		<Style id="branch_style30">
			<LineStyle>
				<color>ff02000d</color>
				<width>4.0</width>
			</LineStyle>
		</Style>
		<Style id="branch_style30">
			<LineStyle>
				<color>ff02000d</color>
				<width>4.0</width>
			</LineStyle>
		</Style>
		<Style id="branch_style30">
			<LineStyle>
				<color>ff02000d</color>
				<width>4.0</width>
			</LineStyle>
		</Style>
		<Style id="branch_style30">
			<LineStyle>
				<color>ff02000d</color>
				<width>4.0</width>
			</LineStyle>
		</Style>
		<Style id="branch_style30">
			<LineStyle>
				<color>ff02000d</color>
				<width>4.0</width>
			</LineStyle>
		</Style>
		<Style id="branch_style30">
			<LineStyle>
				<color>ff02000d</color>
				<width>4.0</width>
			</LineStyle>
		</Style>
		<Style id="branch_style30">
			<LineStyle>
				<color>ff02000d</color>
				<width>4.0</width>
			</LineStyle>
		</Style>
		<Style id="branch_style30">
			<LineStyle>
				<color>ff02000d</color>
				<width>4.0</width>
			</LineStyle>
		</Style>
		<Style id="branch_style30">
			<LineStyle>
				<color>ff02000d</color>
				<width>4.0</width>
			</LineStyle>
		</Style>
		<Style id="branch_style30">
			<LineStyle>
				<color>ff02000d</color>
				<width>4.0</width>
			</LineStyle>
		</Style>
		<Style id="branch_style30">
			<LineStyle>
				<color>ff02000d</color>
				<width>4.0</width>
			</LineStyle>
		</Style>
		<Style id="branch_style30">
			<LineStyle>
				<color>ff02000d</color>
				<width>4.0</width>
			</LineStyle>
		</Style>
		<Style id="branch_style30">
			<LineStyle>
				<color>ff02000d</color>
				<width>4.0</width>
			</LineStyle>
		</Style>
		<Style id="branch_style30">
			<LineStyle>
				<color>ff02000d</color>
				<width>4.0</width>
			</LineStyle>
		</Style>
		<Style id="branch_style30">
			<LineStyle>
				<color>ff02000d</color>
				<width>4.0</width>
			</LineStyle>
		</Style>
		<Style id="branch_style30">
			<LineStyle>
				<color>ff02000d</color>
				<width>4.0</width>
			</LineStyle>
		</Style>
		<Style id="branch_style30">
			<LineStyle>
				<color>ff02000d</color>
				<width>4.0</width>
			</LineStyle>
		</Style>
		<Style id="branch_style30">
			<LineStyle>
				<color>ff02000d</color>
				<width>4.0</width>
			</LineStyle>
		</Style>
		<Style id="branch_style30">
			<LineStyle>
				<color>ff02000d</color>
				<width>4.0</width>
			</LineStyle>
		</Style>
		<Style id="branch_style30">
			<LineStyle>
				<color>ff02000d</color>
				<width>4.0</width>
			</LineStyle>
		</Style>
		<Style id="branch_style30">
			<LineStyle>
				<color>ff02000d</color>
				<width>4.0</width>
			</LineStyle>
		</Style>
		<Style id="branch_style31">
			<LineStyle>
				<color>ff010006</color>
				<width>4.0</width>
			</LineStyle>
		</Style>
		<Style id="branch_style31">
			<LineStyle>
				<color>ff010006</color>
				<width>4.0</width>
			</LineStyle>
		</Style>
		<Style id="branch_style31">
			<LineStyle>
				<color>ff010006</color>
				<width>4.0</width>
			</LineStyle>
		</Style>
		<Style id="branch_style31">
			<LineStyle>
				<color>ff010006</color>
				<width>4.0</width>
			</LineStyle>
		</Style>
		<Style id="branch_style31">
			<LineStyle>
				<color>ff010006</color>
				<width>4.0</width>
			</LineStyle>
		</Style>
		<Style id="branch_style31">
			<LineStyle>
				<color>ff010006</color>
				<width>4.0</width>
			</LineStyle>
		</Style>
		<Style id="branch_style31">
			<LineStyle>
				<color>ff010006</color>
				<width>4.0</width>
			</LineStyle>
		</Style>
		<Style id="branch_style31">
			<LineStyle>
				<color>ff010006</color>
				<width>4.0</width>
			</LineStyle>
		</Style>
		<Style id="branch_style31">
			<LineStyle>
				<color>ff010006</color>
				<width>4.0</width>
			</LineStyle>
		</Style>
		<Style id="branch_style31">
			<LineStyle>
				<color>ff010006</color>
				<width>4.0</width>
			</LineStyle>
		</Style>
		<Style id="branch_style31">
			<LineStyle>
				<color>ff010006</color>
				<width>4.0</width>
			</LineStyle>
		</Style>
		<Style id="branch_style31">
			<LineStyle>
				<color>ff010006</color>
				<width>4.0</width>
			</LineStyle>
		</Style>
		<Style id="branch_style31">
			<LineStyle>
				<color>ff010006</color>
				<width>4.0</width>
			</LineStyle>
		</Style>
		<Style id="branch_style31">
			<LineStyle>
				<color>ff010006</color>
				<width>4.0</width>
			</LineStyle>
		</Style>
		<Style id="branch_style31">
			<LineStyle>
				<color>ff010006</color>
				<width>4.0</width>
			</LineStyle>
		</Style>
		<Style id="branch_style31">
			<LineStyle>
				<color>ff010006</color>
				<width>4.0</width>
			</LineStyle>
		</Style>
		<Style id="branch_style31">
			<LineStyle>
				<color>ff010006</color>
				<width>4.0</width>
			</LineStyle>
		</Style>
		<Style id="branch_style31">
			<LineStyle>
				<color>ff010006</color>
				<width>4.0</width>
			</LineStyle>
		</Style>
		<Style id="branch_style31">
			<LineStyle>
				<color>ff010006</color>
				<width>4.0</width>
			</LineStyle>
		</Style>
		<Style id="branch_style31">
			<LineStyle>
				<color>ff010006</color>
				<width>4.0</width>
			</LineStyle>
		</Style>
		<Style id="branch_style31">
			<LineStyle>
				<color>ff010006</color>
				<width>4.0</width>
			</LineStyle>
		</Style>
		<Style id="branch_style31">
			<LineStyle>
				<color>ff010006</color>
				<width>4.0</width>
			</LineStyle>
		</Style>
		<Style id="branch_style31">
			<LineStyle>
				<color>ff010006</color>
				<width>4.0</width>
			</LineStyle>
		</Style>
		<Style id="branch_style31">
			<LineStyle>
				<color>ff010006</color>
				<width>4.0</width>
			</LineStyle>
		</Style>
		<Style id="branch_style31">
			<LineStyle>
				<color>ff010006</color>
				<width>4.0</width>
			</LineStyle>
		</Style>
		<Style id="branch_style31">
			<LineStyle>
				<color>ff010006</color>
				<width>4.0</width>
			</LineStyle>
		</Style>
		<Style id="branch_style31">
			<LineStyle>
				<color>ff010006</color>
				<width>4.0</width>
			</LineStyle>
		</Style>
		<Style id="branch_style31">
			<LineStyle>
				<color>ff010006</color>
				<width>4.0</width>
			</LineStyle>
		</Style>
		<Style id="branch_style31">
			<LineStyle>
				<color>ff010006</color>
				<width>4.0</width>
			</LineStyle>
		</Style>
		<Style id="branch_style31">
			<LineStyle>
				<color>ff010006</color>
				<width>4.0</width>
			</LineStyle>
		</Style>
		<Style id="branch_style31">
			<LineStyle>
				<color>ff010006</color>
				<width>4.0</width>
			</LineStyle>
		</Style>
		<Style id="branch_style31">
			<LineStyle>
				<color>ff010006</color>
				<width>4.0</width>
			</LineStyle>
		</Style>
		<Style id="branch_style31">
			<LineStyle>
				<color>ff010006</color>
				<width>4.0</width>
			</LineStyle>
		</Style>
		<Style id="branch_style31">
			<LineStyle>
				<color>ff010006</color>
				<width>4.0</width>
			</LineStyle>
		</Style>
		<Style id="branch_style31">
			<LineStyle>
				<color>ff010006</color>
				<width>4.0</width>
			</LineStyle>
		</Style>
		<Style id="branch_style31">
			<LineStyle>
				<color>ff010006</color>
				<width>4.0</width>
			</LineStyle>
		</Style>
		<Style id="branch_style31">
			<LineStyle>
				<color>ff010006</color>
				<width>4.0</width>
			</LineStyle>
		</Style>
		<Style id="branch_style31">
			<LineStyle>
				<color>ff010006</color>
				<width>4.0</width>
			</LineStyle>
		</Style>
		<Style id="branch_style31">
			<LineStyle>
				<color>ff010006</color>
				<width>4.0</width>
			</LineStyle>
		</Style>
		<Style id="branch_style31">
			<LineStyle>
				<color>ff010006</color>
				<width>4.0</width>
			</LineStyle>
		</Style>
		<Style id="branch_style31">
			<LineStyle>
				<color>ff010006</color>
				<width>4.0</width>
			</LineStyle>
		</Style>
		<Style id="branch_style31">
			<LineStyle>
				<color>ff010006</color>
				<width>4.0</width>
			</LineStyle>
		</Style>
		<Style id="branch_style31">
			<LineStyle>
				<color>ff010006</color>
				<width>4.0</width>
			</LineStyle>
		</Style>
		<Style id="branch_style31">
			<LineStyle>
				<color>ff010006</color>
				<width>4.0</width>
			</LineStyle>
		</Style>
		<Style id="branch_style31">
			<LineStyle>
				<color>ff010006</color>
				<width>4.0</width>
			</LineStyle>
		</Style>
		<Style id="branch_style31">
			<LineStyle>
				<color>ff010006</color>
				<width>4.0</width>
			</LineStyle>
		</Style>
		<Style id="branch_style31">
			<LineStyle>
				<color>ff010006</color>
				<width>4.0</width>
			</LineStyle>
		</Style>
		<Style id="branch_style31">
			<LineStyle>
				<color>ff010006</color>
				<width>4.0</width>
			</LineStyle>
		</Style>
		<Style id="branch_style31">
			<LineStyle>
				<color>ff010006</color>
				<width>4.0</width>
			</LineStyle>
		</Style>
		<Style id="branch_style31">
			<LineStyle>
				<color>ff010006</color>
				<width>4.0</width>
			</LineStyle>
		</Style>
		<Style id="branch_style31">
			<LineStyle>
				<color>ff010006</color>
				<width>4.0</width>
			</LineStyle>
		</Style>
		<Style id="branch_style31">
			<LineStyle>
				<color>ff010006</color>
				<width>4.0</width>
			</LineStyle>
		</Style>
		<Style id="branch_style31">
			<LineStyle>
				<color>ff010006</color>
				<width>4.0</width>
			</LineStyle>
		</Style>
		<Style id="branch_style31">
			<LineStyle>
				<color>ff010006</color>
				<width>4.0</width>
			</LineStyle>
		</Style>
		<Style id="branch_style31">
			<LineStyle>
				<color>ff010006</color>
				<width>4.0</width>
			</LineStyle>
		</Style>
		<Style id="branch_style31">
			<LineStyle>
				<color>ff010006</color>
				<width>4.0</width>
			</LineStyle>
		</Style>
		<Style id="branch_style31">
			<LineStyle>
				<color>ff010006</color>
				<width>4.0</width>
			</LineStyle>
		</Style>
		<Style id="branch_style31">
			<LineStyle>
				<color>ff010006</color>
				<width>4.0</width>
			</LineStyle>
		</Style>
		<Style id="branch_style31">
			<LineStyle>
				<color>ff010006</color>
				<width>4.0</width>
			</LineStyle>
		</Style>
		<Style id="branch_style31">
			<LineStyle>
				<color>ff010006</color>
				<width>4.0</width>
			</LineStyle>
		</Style>
		<Style id="branch_style31">
			<LineStyle>
				<color>ff010006</color>
				<width>4.0</width>
			</LineStyle>
		</Style>
		<Style id="branch_style31">
			<LineStyle>
				<color>ff010006</color>
				<width>4.0</width>
			</LineStyle>
		</Style>
		<Style id="branch_style31">
			<LineStyle>
				<color>ff010006</color>
				<width>4.0</width>
			</LineStyle>
		</Style>
		<Style id="branch_style31">
			<LineStyle>
				<color>ff010006</color>
				<width>4.0</width>
			</LineStyle>
		</Style>
		<Style id="branch_style31">
			<LineStyle>
				<color>ff010006</color>
				<width>4.0</width>
			</LineStyle>
		</Style>
		<Style id="branch_style31">
			<LineStyle>
				<color>ff010006</color>
				<width>4.0</width>
			</LineStyle>
		</Style>
		<Style id="branch_style31">
			<LineStyle>
				<color>ff010006</color>
				<width>4.0</width>
			</LineStyle>
		</Style>
		<Style id="branch_style31">
			<LineStyle>
				<color>ff010006</color>
				<width>4.0</width>
			</LineStyle>
		</Style>
		<Style id="branch_style31">
			<LineStyle>
				<color>ff010006</color>
				<width>4.0</width>
			</LineStyle>
		</Style>
		<Style id="branch_style31">
			<LineStyle>
				<color>ff010006</color>
				<width>4.0</width>
			</LineStyle>
		</Style>
		<Style id="branch_style31">
			<LineStyle>
				<color>ff010006</color>
				<width>4.0</width>
			</LineStyle>
		</Style>
		<Style id="branch_style31">
			<LineStyle>
				<color>ff010006</color>
				<width>4.0</width>
			</LineStyle>
		</Style>
		<Style id="branch_style31">
			<LineStyle>
				<color>ff010006</color>
				<width>4.0</width>
			</LineStyle>
		</Style>
		<Style id="branch_style31">
			<LineStyle>
				<color>ff010006</color>
				<width>4.0</width>
			</LineStyle>
		</Style>
		<Style id="branch_style31">
			<LineStyle>
				<color>ff010006</color>
				<width>4.0</width>
			</LineStyle>
		</Style>
		<Style id="branch_style31">
			<LineStyle>
				<color>ff010006</color>
				<width>4.0</width>
			</LineStyle>
		</Style>
		<Style id="branch_style31">
			<LineStyle>
				<color>ff010006</color>
				<width>4.0</width>
			</LineStyle>
		</Style>
		<Style id="branch_style31">
			<LineStyle>
				<color>ff010006</color>
				<width>4.0</width>
			</LineStyle>
		</Style>
		<Style id="branch_style31">
			<LineStyle>
				<color>ff010006</color>
				<width>4.0</width>
			</LineStyle>
		</Style>
		<Style id="branch_style31">
			<LineStyle>
				<color>ff010006</color>
				<width>4.0</width>
			</LineStyle>
		</Style>
		<Style id="branch_style31">
			<LineStyle>
				<color>ff010006</color>
				<width>4.0</width>
			</LineStyle>
		</Style>
		<Style id="branch_style31">
			<LineStyle>
				<color>ff010006</color>
				<width>4.0</width>
			</LineStyle>
		</Style>
		<Style id="branch_style31">
			<LineStyle>
				<color>ff010006</color>
				<width>4.0</width>
			</LineStyle>
		</Style>
		<Style id="branch_style31">
			<LineStyle>
				<color>ff010006</color>
				<width>4.0</width>
			</LineStyle>
		</Style>
		<Style id="branch_style31">
			<LineStyle>
				<color>ff010006</color>
				<width>4.0</width>
			</LineStyle>
		</Style>
		<Style id="branch_style31">
			<LineStyle>
				<color>ff010006</color>
				<width>4.0</width>
			</LineStyle>
		</Style>
		<Style id="branch_style31">
			<LineStyle>
				<color>ff010006</color>
				<width>4.0</width>
			</LineStyle>
		</Style>
		<Style id="branch_style31">
			<LineStyle>
				<color>ff010006</color>
				<width>4.0</width>
			</LineStyle>
		</Style>
		<Style id="branch_style31">
			<LineStyle>
				<color>ff010006</color>
				<width>4.0</width>
			</LineStyle>
		</Style>
		<Style id="branch_style31">
			<LineStyle>
				<color>ff010006</color>
				<width>4.0</width>
			</LineStyle>
		</Style>
		<Style id="branch_style31">
			<LineStyle>
				<color>ff010006</color>
				<width>4.0</width>
			</LineStyle>
		</Style>
		<Style id="branch_style31">
			<LineStyle>
				<color>ff010006</color>
				<width>4.0</width>
			</LineStyle>
		</Style>
		<Style id="branch_style31">
			<LineStyle>
				<color>ff010006</color>
				<width>4.0</width>
			</LineStyle>
		</Style>
		<Style id="branch_style31">
			<LineStyle>
				<color>ff010006</color>
				<width>4.0</width>
			</LineStyle>
		</Style>
		<Style id="branch_style31">
			<LineStyle>
				<color>ff010006</color>
				<width>4.0</width>
			</LineStyle>
		</Style>
		<Style id="branch_style31">
			<LineStyle>
				<color>ff010006</color>
				<width>4.0</width>
			</LineStyle>
		</Style>
		<Style id="branch_style31">
			<LineStyle>
				<color>ff010006</color>
				<width>4.0</width>
			</LineStyle>
		</Style>
		<Style id="branch_style31">
			<LineStyle>
				<color>ff010006</color>
				<width>4.0</width>
			</LineStyle>
		</Style>
		<Style id="branch_style31">
			<LineStyle>
				<color>ff010006</color>
				<width>4.0</width>
			</LineStyle>
		</Style>
		<Style id="branch_style31">
			<LineStyle>
				<color>ff010006</color>
				<width>4.0</width>
			</LineStyle>
		</Style>
		<Style id="branch_style32">
			<LineStyle>
				<color>ff02000c</color>
				<width>4.0</width>
			</LineStyle>
		</Style>
		<Style id="branch_style32">
			<LineStyle>
				<color>ff02000c</color>
				<width>4.0</width>
			</LineStyle>
		</Style>
		<Style id="branch_style32">
			<LineStyle>
				<color>ff02000c</color>
				<width>4.0</width>
			</LineStyle>
		</Style>
		<Style id="branch_style32">
			<LineStyle>
				<color>ff02000c</color>
				<width>4.0</width>
			</LineStyle>
		</Style>
		<Style id="branch_style32">
			<LineStyle>
				<color>ff02000c</color>
				<width>4.0</width>
			</LineStyle>
		</Style>
		<Style id="branch_style32">
			<LineStyle>
				<color>ff02000c</color>
				<width>4.0</width>
			</LineStyle>
		</Style>
		<Style id="branch_style32">
			<LineStyle>
				<color>ff02000c</color>
				<width>4.0</width>
			</LineStyle>
		</Style>
		<Style id="branch_style32">
			<LineStyle>
				<color>ff02000c</color>
				<width>4.0</width>
			</LineStyle>
		</Style>
		<Style id="branch_style32">
			<LineStyle>
				<color>ff02000c</color>
				<width>4.0</width>
			</LineStyle>
		</Style>
		<Style id="branch_style32">
			<LineStyle>
				<color>ff02000c</color>
				<width>4.0</width>
			</LineStyle>
		</Style>
		<Style id="branch_style32">
			<LineStyle>
				<color>ff02000c</color>
				<width>4.0</width>
			</LineStyle>
		</Style>
		<Style id="branch_style32">
			<LineStyle>
				<color>ff02000c</color>
				<width>4.0</width>
			</LineStyle>
		</Style>
		<Style id="branch_style32">
			<LineStyle>
				<color>ff02000c</color>
				<width>4.0</width>
			</LineStyle>
		</Style>
		<Style id="branch_style32">
			<LineStyle>
				<color>ff02000c</color>
				<width>4.0</width>
			</LineStyle>
		</Style>
		<Style id="branch_style32">
			<LineStyle>
				<color>ff02000c</color>
				<width>4.0</width>
			</LineStyle>
		</Style>
		<Style id="branch_style32">
			<LineStyle>
				<color>ff02000c</color>
				<width>4.0</width>
			</LineStyle>
		</Style>
		<Style id="branch_style32">
			<LineStyle>
				<color>ff02000c</color>
				<width>4.0</width>
			</LineStyle>
		</Style>
		<Style id="branch_style32">
			<LineStyle>
				<color>ff02000c</color>
				<width>4.0</width>
			</LineStyle>
		</Style>
		<Style id="branch_style32">
			<LineStyle>
				<color>ff02000c</color>
				<width>4.0</width>
			</LineStyle>
		</Style>
		<Style id="branch_style32">
			<LineStyle>
				<color>ff02000c</color>
				<width>4.0</width>
			</LineStyle>
		</Style>
		<Style id="branch_style32">
			<LineStyle>
				<color>ff02000c</color>
				<width>4.0</width>
			</LineStyle>
		</Style>
		<Style id="branch_style32">
			<LineStyle>
				<color>ff02000c</color>
				<width>4.0</width>
			</LineStyle>
		</Style>
		<Style id="branch_style32">
			<LineStyle>
				<color>ff02000c</color>
				<width>4.0</width>
			</LineStyle>
		</Style>
		<Style id="branch_style32">
			<LineStyle>
				<color>ff02000c</color>
				<width>4.0</width>
			</LineStyle>
		</Style>
		<Style id="branch_style32">
			<LineStyle>
				<color>ff02000c</color>
				<width>4.0</width>
			</LineStyle>
		</Style>
		<Style id="branch_style32">
			<LineStyle>
				<color>ff02000c</color>
				<width>4.0</width>
			</LineStyle>
		</Style>
		<Style id="branch_style32">
			<LineStyle>
				<color>ff02000c</color>
				<width>4.0</width>
			</LineStyle>
		</Style>
		<Style id="branch_style32">
			<LineStyle>
				<color>ff02000c</color>
				<width>4.0</width>
			</LineStyle>
		</Style>
		<Style id="branch_style32">
			<LineStyle>
				<color>ff02000c</color>
				<width>4.0</width>
			</LineStyle>
		</Style>
		<Style id="branch_style32">
			<LineStyle>
				<color>ff02000c</color>
				<width>4.0</width>
			</LineStyle>
		</Style>
		<Style id="branch_style32">
			<LineStyle>
				<color>ff02000c</color>
				<width>4.0</width>
			</LineStyle>
		</Style>
		<Style id="branch_style32">
			<LineStyle>
				<color>ff02000c</color>
				<width>4.0</width>
			</LineStyle>
		</Style>
		<Style id="branch_style32">
			<LineStyle>
				<color>ff02000c</color>
				<width>4.0</width>
			</LineStyle>
		</Style>
		<Style id="branch_style32">
			<LineStyle>
				<color>ff02000c</color>
				<width>4.0</width>
			</LineStyle>
		</Style>
		<Style id="branch_style32">
			<LineStyle>
				<color>ff02000c</color>
				<width>4.0</width>
			</LineStyle>
		</Style>
		<Style id="branch_style32">
			<LineStyle>
				<color>ff02000c</color>
				<width>4.0</width>
			</LineStyle>
		</Style>
		<Style id="branch_style32">
			<LineStyle>
				<color>ff02000c</color>
				<width>4.0</width>
			</LineStyle>
		</Style>
		<Style id="branch_style32">
			<LineStyle>
				<color>ff02000c</color>
				<width>4.0</width>
			</LineStyle>
		</Style>
		<Style id="branch_style32">
			<LineStyle>
				<color>ff02000c</color>
				<width>4.0</width>
			</LineStyle>
		</Style>
		<Style id="branch_style32">
			<LineStyle>
				<color>ff02000c</color>
				<width>4.0</width>
			</LineStyle>
		</Style>
		<Style id="branch_style32">
			<LineStyle>
				<color>ff02000c</color>
				<width>4.0</width>
			</LineStyle>
		</Style>
		<Style id="branch_style32">
			<LineStyle>
				<color>ff02000c</color>
				<width>4.0</width>
			</LineStyle>
		</Style>
		<Style id="branch_style32">
			<LineStyle>
				<color>ff02000c</color>
				<width>4.0</width>
			</LineStyle>
		</Style>
		<Style id="branch_style32">
			<LineStyle>
				<color>ff02000c</color>
				<width>4.0</width>
			</LineStyle>
		</Style>
		<Style id="branch_style32">
			<LineStyle>
				<color>ff02000c</color>
				<width>4.0</width>
			</LineStyle>
		</Style>
		<Style id="branch_style32">
			<LineStyle>
				<color>ff02000c</color>
				<width>4.0</width>
			</LineStyle>
		</Style>
		<Style id="branch_style32">
			<LineStyle>
				<color>ff02000c</color>
				<width>4.0</width>
			</LineStyle>
		</Style>
		<Style id="branch_style32">
			<LineStyle>
				<color>ff02000c</color>
				<width>4.0</width>
			</LineStyle>
		</Style>
		<Style id="branch_style32">
			<LineStyle>
				<color>ff02000c</color>
				<width>4.0</width>
			</LineStyle>
		</Style>
		<Style id="branch_style32">
			<LineStyle>
				<color>ff02000c</color>
				<width>4.0</width>
			</LineStyle>
		</Style>
		<Style id="branch_style32">
			<LineStyle>
				<color>ff02000c</color>
				<width>4.0</width>
			</LineStyle>
		</Style>
		<Style id="branch_style32">
			<LineStyle>
				<color>ff02000c</color>
				<width>4.0</width>
			</LineStyle>
		</Style>
		<Style id="branch_style32">
			<LineStyle>
				<color>ff02000c</color>
				<width>4.0</width>
			</LineStyle>
		</Style>
		<Style id="branch_style32">
			<LineStyle>
				<color>ff02000c</color>
				<width>4.0</width>
			</LineStyle>
		</Style>
		<Style id="branch_style32">
			<LineStyle>
				<color>ff02000c</color>
				<width>4.0</width>
			</LineStyle>
		</Style>
		<Style id="branch_style32">
			<LineStyle>
				<color>ff02000c</color>
				<width>4.0</width>
			</LineStyle>
		</Style>
		<Style id="branch_style32">
			<LineStyle>
				<color>ff02000c</color>
				<width>4.0</width>
			</LineStyle>
		</Style>
		<Style id="branch_style32">
			<LineStyle>
				<color>ff02000c</color>
				<width>4.0</width>
			</LineStyle>
		</Style>
		<Style id="branch_style32">
			<LineStyle>
				<color>ff02000c</color>
				<width>4.0</width>
			</LineStyle>
		</Style>
		<Style id="branch_style32">
			<LineStyle>
				<color>ff02000c</color>
				<width>4.0</width>
			</LineStyle>
		</Style>
		<Style id="branch_style32">
			<LineStyle>
				<color>ff02000c</color>
				<width>4.0</width>
			</LineStyle>
		</Style>
		<Style id="branch_style32">
			<LineStyle>
				<color>ff02000c</color>
				<width>4.0</width>
			</LineStyle>
		</Style>
		<Style id="branch_style32">
			<LineStyle>
				<color>ff02000c</color>
				<width>4.0</width>
			</LineStyle>
		</Style>
		<Style id="branch_style32">
			<LineStyle>
				<color>ff02000c</color>
				<width>4.0</width>
			</LineStyle>
		</Style>
		<Style id="branch_style32">
			<LineStyle>
				<color>ff02000c</color>
				<width>4.0</width>
			</LineStyle>
		</Style>
		<Style id="branch_style32">
			<LineStyle>
				<color>ff02000c</color>
				<width>4.0</width>
			</LineStyle>
		</Style>
		<Style id="branch_style32">
			<LineStyle>
				<color>ff02000c</color>
				<width>4.0</width>
			</LineStyle>
		</Style>
		<Style id="branch_style32">
			<LineStyle>
				<color>ff02000c</color>
				<width>4.0</width>
			</LineStyle>
		</Style>
		<Style id="branch_style32">
			<LineStyle>
				<color>ff02000c</color>
				<width>4.0</width>
			</LineStyle>
		</Style>
		<Style id="branch_style32">
			<LineStyle>
				<color>ff02000c</color>
				<width>4.0</width>
			</LineStyle>
		</Style>
		<Style id="branch_style32">
			<LineStyle>
				<color>ff02000c</color>
				<width>4.0</width>
			</LineStyle>
		</Style>
		<Style id="branch_style32">
			<LineStyle>
				<color>ff02000c</color>
				<width>4.0</width>
			</LineStyle>
		</Style>
		<Style id="branch_style32">
			<LineStyle>
				<color>ff02000c</color>
				<width>4.0</width>
			</LineStyle>
		</Style>
		<Style id="branch_style32">
			<LineStyle>
				<color>ff02000c</color>
				<width>4.0</width>
			</LineStyle>
		</Style>
		<Style id="branch_style32">
			<LineStyle>
				<color>ff02000c</color>
				<width>4.0</width>
			</LineStyle>
		</Style>
		<Style id="branch_style32">
			<LineStyle>
				<color>ff02000c</color>
				<width>4.0</width>
			</LineStyle>
		</Style>
		<Style id="branch_style32">
			<LineStyle>
				<color>ff02000c</color>
				<width>4.0</width>
			</LineStyle>
		</Style>
		<Style id="branch_style32">
			<LineStyle>
				<color>ff02000c</color>
				<width>4.0</width>
			</LineStyle>
		</Style>
		<Style id="branch_style32">
			<LineStyle>
				<color>ff02000c</color>
				<width>4.0</width>
			</LineStyle>
		</Style>
		<Style id="branch_style32">
			<LineStyle>
				<color>ff02000c</color>
				<width>4.0</width>
			</LineStyle>
		</Style>
		<Style id="branch_style32">
			<LineStyle>
				<color>ff02000c</color>
				<width>4.0</width>
			</LineStyle>
		</Style>
		<Style id="branch_style32">
			<LineStyle>
				<color>ff02000c</color>
				<width>4.0</width>
			</LineStyle>
		</Style>
		<Style id="branch_style32">
			<LineStyle>
				<color>ff02000c</color>
				<width>4.0</width>
			</LineStyle>
		</Style>
		<Style id="branch_style32">
			<LineStyle>
				<color>ff02000c</color>
				<width>4.0</width>
			</LineStyle>
		</Style>
		<Style id="branch_style32">
			<LineStyle>
				<color>ff02000c</color>
				<width>4.0</width>
			</LineStyle>
		</Style>
		<Style id="branch_style32">
			<LineStyle>
				<color>ff02000c</color>
				<width>4.0</width>
			</LineStyle>
		</Style>
		<Style id="branch_style32">
			<LineStyle>
				<color>ff02000c</color>
				<width>4.0</width>
			</LineStyle>
		</Style>
		<Style id="branch_style32">
			<LineStyle>
				<color>ff02000c</color>
				<width>4.0</width>
			</LineStyle>
		</Style>
		<Style id="branch_style32">
			<LineStyle>
				<color>ff02000c</color>
				<width>4.0</width>
			</LineStyle>
		</Style>
		<Style id="branch_style32">
			<LineStyle>
				<color>ff02000c</color>
				<width>4.0</width>
			</LineStyle>
		</Style>
		<Style id="branch_style32">
			<LineStyle>
				<color>ff02000c</color>
				<width>4.0</width>
			</LineStyle>
		</Style>
		<Style id="branch_style32">
			<LineStyle>
				<color>ff02000c</color>
				<width>4.0</width>
			</LineStyle>
		</Style>
		<Style id="branch_style32">
			<LineStyle>
				<color>ff02000c</color>
				<width>4.0</width>
			</LineStyle>
		</Style>
		<Style id="branch_style32">
			<LineStyle>
				<color>ff02000c</color>
				<width>4.0</width>
			</LineStyle>
		</Style>
		<Style id="branch_style32">
			<LineStyle>
				<color>ff02000c</color>
				<width>4.0</width>
			</LineStyle>
		</Style>
		<Style id="branch_style32">
			<LineStyle>
				<color>ff02000c</color>
				<width>4.0</width>
			</LineStyle>
		</Style>
		<Style id="branch_style32">
			<LineStyle>
				<color>ff02000c</color>
				<width>4.0</width>
			</LineStyle>
		</Style>
		<Style id="branch_style32">
			<LineStyle>
				<color>ff02000c</color>
				<width>4.0</width>
			</LineStyle>
		</Style>
		<Style id="branch_style32">
			<LineStyle>
				<color>ff02000c</color>
				<width>4.0</width>
			</LineStyle>
		</Style>
		<Style id="branch_style32">
			<LineStyle>
				<color>ff02000c</color>
				<width>4.0</width>
			</LineStyle>
		</Style>
		<Style id="branch_style33">
			<LineStyle>
				<color>ff02000b</color>
				<width>4.0</width>
			</LineStyle>
		</Style>
		<Style id="branch_style33">
			<LineStyle>
				<color>ff02000b</color>
				<width>4.0</width>
			</LineStyle>
		</Style>
		<Style id="branch_style33">
			<LineStyle>
				<color>ff02000b</color>
				<width>4.0</width>
			</LineStyle>
		</Style>
		<Style id="branch_style33">
			<LineStyle>
				<color>ff02000b</color>
				<width>4.0</width>
			</LineStyle>
		</Style>
		<Style id="branch_style33">
			<LineStyle>
				<color>ff02000b</color>
				<width>4.0</width>
			</LineStyle>
		</Style>
		<Style id="branch_style33">
			<LineStyle>
				<color>ff02000b</color>
				<width>4.0</width>
			</LineStyle>
		</Style>
		<Style id="branch_style33">
			<LineStyle>
				<color>ff02000b</color>
				<width>4.0</width>
			</LineStyle>
		</Style>
		<Style id="branch_style33">
			<LineStyle>
				<color>ff02000b</color>
				<width>4.0</width>
			</LineStyle>
		</Style>
		<Style id="branch_style33">
			<LineStyle>
				<color>ff02000b</color>
				<width>4.0</width>
			</LineStyle>
		</Style>
		<Style id="branch_style33">
			<LineStyle>
				<color>ff02000b</color>
				<width>4.0</width>
			</LineStyle>
		</Style>
		<Style id="branch_style33">
			<LineStyle>
				<color>ff02000b</color>
				<width>4.0</width>
			</LineStyle>
		</Style>
		<Style id="branch_style33">
			<LineStyle>
				<color>ff02000b</color>
				<width>4.0</width>
			</LineStyle>
		</Style>
		<Style id="branch_style33">
			<LineStyle>
				<color>ff02000b</color>
				<width>4.0</width>
			</LineStyle>
		</Style>
		<Style id="branch_style33">
			<LineStyle>
				<color>ff02000b</color>
				<width>4.0</width>
			</LineStyle>
		</Style>
		<Style id="branch_style33">
			<LineStyle>
				<color>ff02000b</color>
				<width>4.0</width>
			</LineStyle>
		</Style>
		<Style id="branch_style33">
			<LineStyle>
				<color>ff02000b</color>
				<width>4.0</width>
			</LineStyle>
		</Style>
		<Style id="branch_style33">
			<LineStyle>
				<color>ff02000b</color>
				<width>4.0</width>
			</LineStyle>
		</Style>
		<Style id="branch_style33">
			<LineStyle>
				<color>ff02000b</color>
				<width>4.0</width>
			</LineStyle>
		</Style>
		<Style id="branch_style33">
			<LineStyle>
				<color>ff02000b</color>
				<width>4.0</width>
			</LineStyle>
		</Style>
		<Style id="branch_style33">
			<LineStyle>
				<color>ff02000b</color>
				<width>4.0</width>
			</LineStyle>
		</Style>
		<Style id="branch_style33">
			<LineStyle>
				<color>ff02000b</color>
				<width>4.0</width>
			</LineStyle>
		</Style>
		<Style id="branch_style33">
			<LineStyle>
				<color>ff02000b</color>
				<width>4.0</width>
			</LineStyle>
		</Style>
		<Style id="branch_style33">
			<LineStyle>
				<color>ff02000b</color>
				<width>4.0</width>
			</LineStyle>
		</Style>
		<Style id="branch_style33">
			<LineStyle>
				<color>ff02000b</color>
				<width>4.0</width>
			</LineStyle>
		</Style>
		<Style id="branch_style33">
			<LineStyle>
				<color>ff02000b</color>
				<width>4.0</width>
			</LineStyle>
		</Style>
		<Style id="branch_style33">
			<LineStyle>
				<color>ff02000b</color>
				<width>4.0</width>
			</LineStyle>
		</Style>
		<Style id="branch_style33">
			<LineStyle>
				<color>ff02000b</color>
				<width>4.0</width>
			</LineStyle>
		</Style>
		<Style id="branch_style33">
			<LineStyle>
				<color>ff02000b</color>
				<width>4.0</width>
			</LineStyle>
		</Style>
		<Style id="branch_style33">
			<LineStyle>
				<color>ff02000b</color>
				<width>4.0</width>
			</LineStyle>
		</Style>
		<Style id="branch_style33">
			<LineStyle>
				<color>ff02000b</color>
				<width>4.0</width>
			</LineStyle>
		</Style>
		<Style id="branch_style33">
			<LineStyle>
				<color>ff02000b</color>
				<width>4.0</width>
			</LineStyle>
		</Style>
		<Style id="branch_style33">
			<LineStyle>
				<color>ff02000b</color>
				<width>4.0</width>
			</LineStyle>
		</Style>
		<Style id="branch_style33">
			<LineStyle>
				<color>ff02000b</color>
				<width>4.0</width>
			</LineStyle>
		</Style>
		<Style id="branch_style33">
			<LineStyle>
				<color>ff02000b</color>
				<width>4.0</width>
			</LineStyle>
		</Style>
		<Style id="branch_style33">
			<LineStyle>
				<color>ff02000b</color>
				<width>4.0</width>
			</LineStyle>
		</Style>
		<Style id="branch_style33">
			<LineStyle>
				<color>ff02000b</color>
				<width>4.0</width>
			</LineStyle>
		</Style>
		<Style id="branch_style33">
			<LineStyle>
				<color>ff02000b</color>
				<width>4.0</width>
			</LineStyle>
		</Style>
		<Style id="branch_style33">
			<LineStyle>
				<color>ff02000b</color>
				<width>4.0</width>
			</LineStyle>
		</Style>
		<Style id="branch_style33">
			<LineStyle>
				<color>ff02000b</color>
				<width>4.0</width>
			</LineStyle>
		</Style>
		<Style id="branch_style33">
			<LineStyle>
				<color>ff02000b</color>
				<width>4.0</width>
			</LineStyle>
		</Style>
		<Style id="branch_style33">
			<LineStyle>
				<color>ff02000b</color>
				<width>4.0</width>
			</LineStyle>
		</Style>
		<Style id="branch_style33">
			<LineStyle>
				<color>ff02000b</color>
				<width>4.0</width>
			</LineStyle>
		</Style>
		<Style id="branch_style33">
			<LineStyle>
				<color>ff02000b</color>
				<width>4.0</width>
			</LineStyle>
		</Style>
		<Style id="branch_style33">
			<LineStyle>
				<color>ff02000b</color>
				<width>4.0</width>
			</LineStyle>
		</Style>
		<Style id="branch_style33">
			<LineStyle>
				<color>ff02000b</color>
				<width>4.0</width>
			</LineStyle>
		</Style>
		<Style id="branch_style33">
			<LineStyle>
				<color>ff02000b</color>
				<width>4.0</width>
			</LineStyle>
		</Style>
		<Style id="branch_style33">
			<LineStyle>
				<color>ff02000b</color>
				<width>4.0</width>
			</LineStyle>
		</Style>
		<Style id="branch_style33">
			<LineStyle>
				<color>ff02000b</color>
				<width>4.0</width>
			</LineStyle>
		</Style>
		<Style id="branch_style33">
			<LineStyle>
				<color>ff02000b</color>
				<width>4.0</width>
			</LineStyle>
		</Style>
		<Style id="branch_style33">
			<LineStyle>
				<color>ff02000b</color>
				<width>4.0</width>
			</LineStyle>
		</Style>
		<Style id="branch_style33">
			<LineStyle>
				<color>ff02000b</color>
				<width>4.0</width>
			</LineStyle>
		</Style>
		<Style id="branch_style33">
			<LineStyle>
				<color>ff02000b</color>
				<width>4.0</width>
			</LineStyle>
		</Style>
		<Style id="branch_style33">
			<LineStyle>
				<color>ff02000b</color>
				<width>4.0</width>
			</LineStyle>
		</Style>
		<Style id="branch_style33">
			<LineStyle>
				<color>ff02000b</color>
				<width>4.0</width>
			</LineStyle>
		</Style>
		<Style id="branch_style33">
			<LineStyle>
				<color>ff02000b</color>
				<width>4.0</width>
			</LineStyle>
		</Style>
		<Style id="branch_style33">
			<LineStyle>
				<color>ff02000b</color>
				<width>4.0</width>
			</LineStyle>
		</Style>
		<Style id="branch_style33">
			<LineStyle>
				<color>ff02000b</color>
				<width>4.0</width>
			</LineStyle>
		</Style>
		<Style id="branch_style33">
			<LineStyle>
				<color>ff02000b</color>
				<width>4.0</width>
			</LineStyle>
		</Style>
		<Style id="branch_style33">
			<LineStyle>
[truncated: 3,313,794 more chars]
